# Supplementary material for: Orthoptera-TElib: a library of Orthoptera transposable elements for TE annotation
Source: Mob DNA. 2024 Mar 15;15:5. doi: 10.1186/s13100-024-00316-x (PMC10941475; doi:10.1186/s13100-024-00316-x)
Supplement: Supplementary file 1 — Additional file 1: Table S1. Re-annotated results by using TEsorter. (Figure 1 box V TE entries). Table S2. Re-annotated results by using DeepTE. (Figure 1 box VI TE entries). Table S3. Figure 1 box III TE entries. Table S4. Figure 1 box VII TE entries. Table S5. Annotation information for 24,021 TE entries in Orthoptera-TElib. (Figure 1 box VIII TE entries). Table S6. The 77 TE entries were annotated by both DeepTE and TEsorter. Table S7. DANTE re-annotation results of 45 conflicting TE entries. Table S8. TEclass2 re-annotation results of 45 conflicting TE entries. Table S9. The result of the final annotation of 45 conflicting TE entries. Table S10. Results of running RepeatMasker on the Xya riparia genome using the RepetModeler library. Table S11. Results of running RepeatMasker on the Xya riparia genome using the merged library. Table S12. Results of running RepeatMasker on the Gryllus bimaculatus genome using the RepetModeler library. Table S13. Results of running RepeatMasker on the Gryllus bimaculatus genome using the merged library. Table S14. Results of running RepeatMasker on the Laupala kohalensis genome using the RepetModeler library. Table S15. Results of running RepeatMasker on the Laupala kohalensis genome using the merged library. [file 13100_2024_316_MOESM1_ESM.xlsx]

## Sheet: Table S1
		Table S1 Re-annotated results by using TEsorter. (Figure 1 box Ⅴ TE entries)
		#TE	Order	Superfamily	Clade	Complete	Strand	Domains
		rnd-1__Locusta_migratoria-298#Unknown	Penelope	unknown	unknown	unknown	-	RT|Penelope ENDO|Penelope
		rnd-1__Meconema_thalassinum-116#Unknown	Maverick	unknown	unknown	unknown	+	POL|Maverick
		rnd-1__Meconema_thalassinum-321#Unknown	LINE	unknown	unknown	unknown	+	RT|LINE
		rnd-1__Meconema_thalassinum-39#Unknown	Maverick	unknown	unknown	unknown	-	POL|Maverick
		rnd-1__Meconema_thalassinum-651#Unknown	LTR	Gypsy	unknown	no	-	GAG|Ty3_gypsy
		rnd-1__Meconema_thalassinum-867#Unknown	Penelope	unknown	unknown	unknown	+	ENDO|Penelope
		rnd-1__Scan-10#Unknown	LINE	unknown	unknown	unknown	-	ENDO|LINE RT|LINE
		rnd-1__Sgre-494#Unknown	Penelope	unknown	unknown	unknown	+	RT|Penelope
		rnd-1__Xya_riparia-186#Unknown	Penelope	unknown	unknown	unknown	+	ENDO|Penelope
		rnd-1__Xya_riparia-215#Unknown	Penelope	unknown	unknown	unknown	-	RT|Penelope ENDO|Penelope
		rnd-1__Xya_riparia-275#Unknown	Maverick	unknown	unknown	unknown	-	INT|Maverick PROT|Maverick
		rnd-3__Spic-1436#Unknown	Maverick	unknown	unknown	unknown	+	INT|Maverick PROT|Maverick
		rnd-4__Laupala_kohalensis-116#Unknown	Penelope	unknown	unknown	unknown	+	ENDO|Penelope
		rnd-4__Laupala_kohalensis-133#Unknown	Penelope	unknown	unknown	unknown	+	RT|Penelope
		rnd-4__Locusta_migratoria-155#Unknown	Maverick	unknown	unknown	unknown	-	ATPase|Maverick INT|Maverick PROT|Maverick
		rnd-4__Locusta_migratoria-514#Unknown	LTR	Gypsy	unknown	no	+	GAG|Ty3_gypsy
		rnd-4__Meconema_thalassinum-1108#Unknown	LINE	unknown	unknown	unknown	-	RT|LINE
		rnd-4__Same-1048#Unknown	LTR	Gypsy	unknown	no	+	GAG|Ty3_gypsy
		rnd-4__Same-111#Unknown	Maverick	unknown	unknown	unknown	+	ATPase|Maverick
		rnd-4__Same-225#Unknown	Maverick	unknown	unknown	unknown	-	PROT|Maverick INT|Maverick
		rnd-4__Same-783#Unknown	LTR	Gypsy	unknown	no	+	GAG|Ty3_gypsy
		rnd-4__Scan-1616#Unknown	Maverick	unknown	unknown	unknown	-	POL|Maverick
		rnd-4__Scan-2674#Unknown	LTR	Gypsy	unknown	no	+	PROT|Ty3_gypsy
		rnd-4__Scan-3823#Unknown	Maverick	unknown	unknown	unknown	-	PROT|Maverick INT|Maverick
		rnd-4__Scan-6753#Unknown	Penelope	unknown	unknown	unknown	+	ENDO|Penelope
		rnd-4__Scan-69#Unknown	Penelope	unknown	unknown	unknown	-	ENDO|Penelope
		rnd-4__Scan-711#Unknown	Penelope	unknown	unknown	unknown	-	ENDO|Penelope
		rnd-4__Sgre-1539#Unknown	Penelope	unknown	unknown	unknown	+	ENDO|Penelope
		rnd-4__Sgre-158#Unknown	Maverick	unknown	unknown	unknown	+	ATPase|Maverick
		rnd-4__Snit-291#Unknown	LTR	Gypsy	unknown	no	-	GAG|Ty3_gypsy
		rnd-4__Snit-4146#Unknown	LINE	unknown	unknown	unknown	-	RT|LINE
		rnd-4__Spic-1098#Unknown	Maverick	unknown	unknown	unknown	-	POL|Maverick
		rnd-4__Spic-277#Unknown	Maverick	unknown	unknown	unknown	+	ATPase|Maverick
		rnd-4__Sser-2616#Unknown	Maverick	unknown	unknown	unknown	+	ATPase|Maverick
		rnd-4__Teleogryllus_occipitalis-1725#Unknown	Maverick	unknown	unknown	unknown	+	POL|Maverick
		rnd-4__Teleogryllus_occipitalis-2#Unknown	Penelope	unknown	unknown	unknown	-	ENDO|Penelope
		rnd-4__Teleogryllus_occipitalis-2787#Unknown	LINE	unknown	unknown	unknown	+	RH|LINE
		rnd-4__Xya_riparia-1974#Unknown	Penelope	unknown	unknown	unknown	-	ENDO|Penelope
		rnd-4__Xya_riparia-883#Unknown	Maverick	unknown	unknown	unknown	-	ATPase|Maverick
		rnd-5__Gryllus_bimaculatus-3734#Unknown	Penelope	unknown	unknown	unknown	-	ENDO|Penelope
		rnd-5__Gryllus_bimaculatus-3749#Unknown	Penelope	unknown	unknown	unknown	-	ENDO|Penelope
		rnd-5__Gryllus_bimaculatus-5165#Unknown	Maverick	unknown	unknown	unknown	-	POL|Maverick
		rnd-5__Gryllus_bimaculatus-5248#Unknown	Penelope	unknown	unknown	unknown	+	ENDO|Penelope
		rnd-5__Laupala_kohalensis-2153#Unknown	Penelope	unknown	unknown	unknown	+	ENDO|Penelope
		rnd-5__Locusta_migratoria-1078#Unknown	LTR	Gypsy	unknown	no	-	PROT|Ty3_gypsy
		rnd-5__Locusta_migratoria-2038#Unknown	LINE	unknown	unknown	unknown	+	RH|LINE
		rnd-5__Locusta_migratoria-2788#Unknown	Maverick	unknown	unknown	unknown	+	POL|Maverick
		rnd-5__Meconema_thalassinum-1316#Unknown	LINE	unknown	unknown	unknown	-	RT|LINE
		rnd-5__Meconema_thalassinum-3410#Unknown	LTR	Gypsy	unknown	no	-	RT|Ty3_gypsy
		rnd-5__Meconema_thalassinum-3841#Unknown	Maverick	unknown	unknown	unknown	-	PROT|Maverick
		rnd-5__Same-10062#Unknown	Maverick	unknown	unknown	unknown	-	ATPase|Maverick
		rnd-5__Scan-10414#Unknown	LTR	Gypsy	unknown	no	+	PROT|Ty3_gypsy
		rnd-5__Scan-1458#Unknown	LTR	Gypsy	unknown	no	-	GAG|Ty3_gypsy
		rnd-5__Scan-392#Unknown	LTR	Gypsy	unknown	no	+	GAG|Ty3_gypsy
		rnd-5__Scan-507#Unknown	LTR	Gypsy	unknown	no	+	GAG|Ty3_gypsy
		rnd-5__Scan-5950#Unknown	LTR	Gypsy	unknown	no	+	RT|Ty3_gypsy
		rnd-5__Sgre-1871#Unknown	LTR	Bel-Pao	unknown	no	+	RH|Bel-Pao
		rnd-5__Sgre-439#Unknown	LTR	Gypsy	unknown	no	-	GAG|Ty3_gypsy
		rnd-5__Sgre-4540#Unknown	LTR	Gypsy	unknown	no	+	GAG|Ty3_gypsy
		rnd-5__Sgre-5166#Unknown	LTR	Gypsy	unknown	no	-	GAG|Ty3_gypsy
		rnd-5__Snit-1551#Unknown	Penelope	unknown	unknown	unknown	-	ENDO|Penelope
		rnd-5__Snit-251#Unknown	LINE	unknown	unknown	unknown	+	ENDO|LINE
		rnd-5__Snit-2699#Unknown	LTR	Gypsy	unknown	no	-	PROT|Ty3_gypsy
		rnd-5__Spic-2181#Unknown	LTR	Gypsy	unknown	no	-	GAG|Ty3_gypsy
		rnd-5__Spic-8080#Unknown	LINE	unknown	unknown	unknown	-	RH|LINE
		rnd-5__Sser-1584#Unknown	LTR	Gypsy	unknown	no	+	GAG|Ty3_gypsy
		rnd-5__Sser-2201#Unknown	LINE	unknown	unknown	unknown	-	RT|LINE
		rnd-5__Sser-5343#Unknown	LINE	unknown	unknown	unknown	-	RT|LINE
		rnd-5__Sser-7871#Unknown	LTR	Gypsy	unknown	no	-	PROT|Ty3_gypsy
		rnd-5__Teleogryllus_occipitalis-1115#Unknown	LINE	unknown	unknown	unknown	-	ENDO|LINE RT|LINE
		rnd-5__Teleogryllus_occipitalis-13828#Unknown	Penelope	unknown	unknown	unknown	-	ENDO|Penelope
		rnd-5__Teleogryllus_occipitalis-5683#Unknown	Maverick	unknown	unknown	unknown	-	POL|Maverick
		rnd-5__Xya_riparia-1119#Unknown	LTR	Gypsy	unknown	no	-	GAG|Ty3_gypsy
		rnd-5__Xya_riparia-2945#Unknown	Penelope	unknown	unknown	unknown	-	ENDO|Penelope
		rnd-5__Xya_riparia-3933#Unknown	Penelope	unknown	unknown	unknown	+	ENDO|Penelope
		rnd-5__Xya_riparia-462#Unknown	LTR	Gypsy	unknown	no	+	GAG|Ty3_gypsy
		rnd-5__Xya_riparia-598#Unknown	Penelope	unknown	unknown	unknown	-	ENDO|Penelope
		rnd-1__Meconema_thalassinum-255#Unknown	Maverick	unknown	unknown	none	?	none
		rnd-5__Same-2992#Unknown	Penelope	unknown	unknown	none	?	none
		rnd-5__Same-5737#Unknown	LTR	Gypsy	unknown	none	?	none
		rnd-4__Scan-1961#Unknown	LINE	unknown	unknown	none	?	none
		rnd-5__Spic-5461#Unknown	LINE	unknown	unknown	none	?	none

## Sheet: Table S2
Table S2 Re-annotated results by using DeepTE. (Figure 1 box Ⅵ TE entries)
rnd-4__Gryllus_bimaculatus-11062#Unknown	Retroposon
rnd-5__Gryllus_bimaculatus-795#Unknown	Retroposon
rnd-5__Locusta_migratoria-7431#Unknown	Retroposon
rnd-5__Locusta_migratoria-154#Unknown	Retroposon
rnd-5__Locusta_migratoria-6500#Unknown	Retroposon
rnd-5__Meconema_thalassinum-6174#Unknown	Retroposon
rnd-4__Scan-823#Unknown	Retroposon
rnd-5__Scan-20190#Unknown	Retroposon
rnd-4__Xya_riparia-1090#Unknown	Retroposon
rnd-4__Gryllus_bimaculatus-1803#Unknown	RC/Helitron
rnd-4__Gryllus_bimaculatus-513#Unknown	RC/Helitron
rnd-4__Gryllus_bimaculatus-1235#Unknown	RC/Helitron
rnd-5__Gryllus_bimaculatus-813#Unknown	RC/Helitron
rnd-5__Gryllus_bimaculatus-3697#Unknown	RC/Helitron
rnd-1__Laupala_kohalensis-18#Unknown	RC/Helitron
rnd-1__Laupala_kohalensis-449#Unknown	RC/Helitron
rnd-4__Laupala_kohalensis-4770#Unknown	RC/Helitron
rnd-4__Laupala_kohalensis-2238#Unknown	RC/Helitron
rnd-4__Laupala_kohalensis-8820#Unknown	RC/Helitron
rnd-5__Laupala_kohalensis-1583#Unknown	RC/Helitron
rnd-5__Laupala_kohalensis-15712#Unknown	RC/Helitron
rnd-1__Locusta_migratoria-58#Unknown	RC/Helitron
rnd-3__Locusta_migratoria-86#Unknown	RC/Helitron
rnd-5__Locusta_migratoria-2310#Unknown	RC/Helitron
rnd-5__Locusta_migratoria-1041#Unknown	RC/Helitron
rnd-5__Locusta_migratoria-6435#Unknown	RC/Helitron
rnd-5__Locusta_migratoria-4611#Unknown	RC/Helitron
rnd-1__Meconema_thalassinum-62#Unknown	RC/Helitron
rnd-1__Meconema_thalassinum-47#Unknown	RC/Helitron
rnd-1__Meconema_thalassinum-440#Unknown	RC/Helitron
rnd-3__Meconema_thalassinum-1663#Unknown	RC/Helitron
rnd-4__Meconema_thalassinum-340#Unknown	RC/Helitron
rnd-4__Meconema_thalassinum-1359#Unknown	RC/Helitron
rnd-5__Meconema_thalassinum-2150#Unknown	RC/Helitron
rnd-5__Meconema_thalassinum-2694#Unknown	RC/Helitron
rnd-5__Same-8046#Unknown	RC/Helitron
rnd-4__Scan-3823#Unknown	RC/Helitron
rnd-4__Snit-1352#Unknown	RC/Helitron
rnd-3__Spic-2157#Unknown	RC/Helitron
rnd-5__Spic-10732#Unknown	RC/Helitron
rnd-5__Spic-3188#Unknown	RC/Helitron
rnd-5__Sser-8901#Unknown	RC/Helitron
rnd-4__Teleogryllus_occipitalis-2448#Unknown	RC/Helitron
rnd-4__Teleogryllus_occipitalis-835#Unknown	RC/Helitron
rnd-5__Teleogryllus_occipitalis-3#Unknown	RC/Helitron
rnd-5__Teleogryllus_occipitalis-1581#Unknown	RC/Helitron
rnd-5__Teleogryllus_occipitalis-1828#Unknown	RC/Helitron
rnd-5__Teleogryllus_occipitalis-17#Unknown	RC/Helitron
rnd-5__Teleogryllus_occipitalis-10331#Unknown	RC/Helitron
rnd-5__Teleogryllus_occipitalis-5683#Unknown	RC/Helitron
rnd-5__Teleogryllus_occipitalis-1378#Unknown	RC/Helitron
rnd-1__Xya_riparia-189#Unknown	RC/Helitron
rnd-4__Xya_riparia-785#Unknown	RC/Helitron
rnd-4__Xya_riparia-355#Unknown	RC/Helitron
rnd-4__Xya_riparia-608#Unknown	RC/Helitron
rnd-4__Xya_riparia-2296#Unknown	RC/Helitron
rnd-5__Xya_riparia-2147#Unknown	RC/Helitron
rnd-5__Xya_riparia-9542#Unknown	RC/Helitron
rnd-1__Gryllus_bimaculatus-45#Unknown	LTR
rnd-1__Gryllus_bimaculatus-28#Unknown	LTR
rnd-1__Gryllus_bimaculatus-0#Unknown	LTR/Gypsy
rnd-1__Gryllus_bimaculatus-58#Unknown	LTR/Gypsy
rnd-1__Gryllus_bimaculatus-60#Unknown	LTR/Gypsy
rnd-1__Gryllus_bimaculatus-61#Unknown	LTR
rnd-1__Gryllus_bimaculatus-85#Unknown	LTR/Gypsy
rnd-1__Gryllus_bimaculatus-117#Unknown	LTR/Copia
rnd-1__Gryllus_bimaculatus-122#Unknown	LTR/Gypsy
rnd-1__Gryllus_bimaculatus-131#Unknown	LTR/Pao
rnd-1__Gryllus_bimaculatus-139#Unknown	LTR/Pao
rnd-1__Gryllus_bimaculatus-144#Unknown	LTR/Gypsy
rnd-1__Gryllus_bimaculatus-155#Unknown	LTR/Gypsy
rnd-1__Gryllus_bimaculatus-170#Unknown	LTR/Gypsy
rnd-1__Gryllus_bimaculatus-179#Unknown	LTR/Copia
rnd-1__Gryllus_bimaculatus-200#Unknown	LTR/Pao
rnd-1__Gryllus_bimaculatus-213#Unknown	LTR/Copia
rnd-1__Gryllus_bimaculatus-224#Unknown	LTR/Gypsy
rnd-1__Gryllus_bimaculatus-225#Unknown	LTR/Gypsy
rnd-1__Gryllus_bimaculatus-244#Unknown	LTR/Gypsy
rnd-1__Gryllus_bimaculatus-258#Unknown	LTR
rnd-1__Gryllus_bimaculatus-267#Unknown	LTR/Gypsy
rnd-1__Gryllus_bimaculatus-285#Unknown	LTR/Gypsy
rnd-1__Gryllus_bimaculatus-302#Unknown	LTR/Gypsy
rnd-1__Gryllus_bimaculatus-303#Unknown	LTR/Gypsy
rnd-1__Gryllus_bimaculatus-304#Unknown	LTR/Gypsy
rnd-1__Gryllus_bimaculatus-310#Unknown	LTR/Gypsy
rnd-1__Gryllus_bimaculatus-320#Unknown	LTR/Gypsy
rnd-1__Gryllus_bimaculatus-347#Unknown	LTR/Pao
rnd-1__Gryllus_bimaculatus-357#Unknown	LTR/Gypsy
rnd-1__Gryllus_bimaculatus-362#Unknown	LTR/Copia
rnd-1__Gryllus_bimaculatus-380#Unknown	LTR/Pao
rnd-1__Gryllus_bimaculatus-385#Unknown	LTR
rnd-1__Gryllus_bimaculatus-392#Unknown	LTR
rnd-1__Gryllus_bimaculatus-393#Unknown	LTR
rnd-2__Gryllus_bimaculatus-46#Unknown	LTR/Gypsy
rnd-2__Gryllus_bimaculatus-98#Unknown	LTR/Gypsy
rnd-3__Gryllus_bimaculatus-980#Unknown	LTR/Pao
rnd-3__Gryllus_bimaculatus-10#Unknown	LTR/ERV
rnd-3__Gryllus_bimaculatus-2159#Unknown	LTR/Gypsy
rnd-3__Gryllus_bimaculatus-559#Unknown	LTR/Gypsy
rnd-3__Gryllus_bimaculatus-1025#Unknown	LTR/Gypsy
rnd-3__Gryllus_bimaculatus-399#Unknown	LTR
rnd-3__Gryllus_bimaculatus-726#Unknown	LTR/Pao
rnd-3__Gryllus_bimaculatus-472#Unknown	LTR/Gypsy
rnd-3__Gryllus_bimaculatus-320#Unknown	LTR/Pao
rnd-3__Gryllus_bimaculatus-1143#Unknown	LTR/Copia
rnd-3__Gryllus_bimaculatus-450#Unknown	LTR/Gypsy
rnd-3__Gryllus_bimaculatus-404#Unknown	LTR/Gypsy
rnd-4__Gryllus_bimaculatus-580#Unknown	LTR/Gypsy
rnd-4__Gryllus_bimaculatus-2671#Unknown	LTR/Gypsy
rnd-4__Gryllus_bimaculatus-647#Unknown	LTR/Gypsy
rnd-4__Gryllus_bimaculatus-196#Unknown	LTR/Gypsy
rnd-4__Gryllus_bimaculatus-4086#Unknown	LTR
rnd-4__Gryllus_bimaculatus-1782#Unknown	LTR/Gypsy
rnd-4__Gryllus_bimaculatus-64#Unknown	LTR/Gypsy
rnd-4__Gryllus_bimaculatus-511#Unknown	LTR
rnd-4__Gryllus_bimaculatus-1172#Unknown	LTR/Gypsy
rnd-4__Gryllus_bimaculatus-229#Unknown	LTR/Gypsy
rnd-4__Gryllus_bimaculatus-540#Unknown	LTR/Pao
rnd-4__Gryllus_bimaculatus-5231#Unknown	LTR/Gypsy
rnd-4__Gryllus_bimaculatus-2923#Unknown	LTR/Gypsy
rnd-4__Gryllus_bimaculatus-1598#Unknown	LTR/Gypsy
rnd-4__Gryllus_bimaculatus-116#Unknown	LTR/Gypsy
rnd-4__Gryllus_bimaculatus-335#Unknown	LTR
rnd-4__Gryllus_bimaculatus-1103#Unknown	LTR/Gypsy
rnd-4__Gryllus_bimaculatus-1771#Unknown	LTR/Gypsy
rnd-4__Gryllus_bimaculatus-641#Unknown	LTR/Gypsy
rnd-4__Gryllus_bimaculatus-1528#Unknown	LTR/Gypsy
rnd-4__Gryllus_bimaculatus-926#Unknown	LTR/Gypsy
rnd-4__Gryllus_bimaculatus-1099#Unknown	LTR/ERV
rnd-4__Gryllus_bimaculatus-1440#Unknown	LTR/Gypsy
rnd-4__Gryllus_bimaculatus-54#Unknown	LTR/Gypsy
rnd-4__Gryllus_bimaculatus-1042#Unknown	LTR
rnd-4__Gryllus_bimaculatus-2851#Unknown	LTR/Gypsy
rnd-4__Gryllus_bimaculatus-2192#Unknown	LTR
rnd-4__Gryllus_bimaculatus-5033#Unknown	LTR
rnd-4__Gryllus_bimaculatus-118#Unknown	LTR/Gypsy
rnd-4__Gryllus_bimaculatus-1361#Unknown	LTR/Copia
rnd-4__Gryllus_bimaculatus-2197#Unknown	LTR/Gypsy
rnd-4__Gryllus_bimaculatus-2543#Unknown	LTR/Gypsy
rnd-4__Gryllus_bimaculatus-1468#Unknown	LTR/Gypsy
rnd-4__Gryllus_bimaculatus-565#Unknown	LTR/Gypsy
rnd-4__Gryllus_bimaculatus-888#Unknown	LTR/Pao
rnd-4__Gryllus_bimaculatus-937#Unknown	LTR/Gypsy
rnd-4__Gryllus_bimaculatus-2759#Unknown	LTR/Pao
rnd-4__Gryllus_bimaculatus-589#Unknown	LTR/Gypsy
rnd-4__Gryllus_bimaculatus-1061#Unknown	LTR
rnd-4__Gryllus_bimaculatus-7952#Unknown	LTR/Gypsy
rnd-4__Gryllus_bimaculatus-2294#Unknown	LTR
rnd-4__Gryllus_bimaculatus-2204#Unknown	LTR/ERV
rnd-4__Gryllus_bimaculatus-2787#Unknown	LTR/Gypsy
rnd-4__Gryllus_bimaculatus-711#Unknown	LTR
rnd-4__Gryllus_bimaculatus-1218#Unknown	LTR/Gypsy
rnd-4__Gryllus_bimaculatus-2114#Unknown	LTR/Gypsy
rnd-4__Gryllus_bimaculatus-1106#Unknown	LTR/Gypsy
rnd-4__Gryllus_bimaculatus-733#Unknown	LTR/Gypsy
rnd-4__Gryllus_bimaculatus-1781#Unknown	LTR/Gypsy
rnd-4__Gryllus_bimaculatus-2544#Unknown	LTR/Gypsy
rnd-4__Gryllus_bimaculatus-1060#Unknown	LTR/Gypsy
rnd-4__Gryllus_bimaculatus-4634#Unknown	LTR/Gypsy
rnd-4__Gryllus_bimaculatus-5323#Unknown	LTR/Copia
rnd-4__Gryllus_bimaculatus-826#Unknown	LTR/Gypsy
rnd-4__Gryllus_bimaculatus-2594#Unknown	LTR/Pao
rnd-4__Gryllus_bimaculatus-224#Unknown	LTR/Gypsy
rnd-4__Gryllus_bimaculatus-4240#Unknown	LTR/Gypsy
rnd-4__Gryllus_bimaculatus-3681#Unknown	LTR/Gypsy
rnd-4__Gryllus_bimaculatus-978#Unknown	LTR/Gypsy
rnd-4__Gryllus_bimaculatus-536#Unknown	LTR/Gypsy
rnd-4__Gryllus_bimaculatus-1063#Unknown	LTR/Copia
rnd-4__Gryllus_bimaculatus-1427#Unknown	LTR/Gypsy
rnd-4__Gryllus_bimaculatus-136#Unknown	LTR
rnd-4__Gryllus_bimaculatus-283#Unknown	LTR
rnd-4__Gryllus_bimaculatus-2537#Unknown	LTR/Gypsy
rnd-4__Gryllus_bimaculatus-10937#Unknown	LTR/Gypsy
rnd-4__Gryllus_bimaculatus-1915#Unknown	LTR/Gypsy
rnd-4__Gryllus_bimaculatus-4549#Unknown	LTR/Pao
rnd-5__Gryllus_bimaculatus-3458#Unknown	LTR/Pao
rnd-5__Gryllus_bimaculatus-987#Unknown	LTR/Gypsy
rnd-5__Gryllus_bimaculatus-305#Unknown	LTR/ERV
rnd-5__Gryllus_bimaculatus-204#Unknown	LTR/Copia
rnd-5__Gryllus_bimaculatus-330#Unknown	LTR/Gypsy
rnd-5__Gryllus_bimaculatus-264#Unknown	LTR/Pao
rnd-5__Gryllus_bimaculatus-886#Unknown	LTR/Gypsy
rnd-5__Gryllus_bimaculatus-3828#Unknown	LTR
rnd-5__Gryllus_bimaculatus-1877#Unknown	LTR
rnd-5__Gryllus_bimaculatus-7121#Unknown	LTR/Gypsy
rnd-5__Gryllus_bimaculatus-568#Unknown	LTR/Gypsy
rnd-5__Gryllus_bimaculatus-4135#Unknown	LTR/Gypsy
rnd-5__Gryllus_bimaculatus-2525#Unknown	LTR/Gypsy
rnd-5__Gryllus_bimaculatus-1062#Unknown	LTR/Gypsy
rnd-5__Gryllus_bimaculatus-4230#Unknown	LTR/Gypsy
rnd-5__Gryllus_bimaculatus-777#Unknown	LTR/Gypsy
rnd-5__Gryllus_bimaculatus-4000#Unknown	LTR/Gypsy
rnd-5__Gryllus_bimaculatus-709#Unknown	LTR/Gypsy
rnd-5__Gryllus_bimaculatus-386#Unknown	LTR/Gypsy
rnd-5__Gryllus_bimaculatus-11267#Unknown	LTR/Gypsy
rnd-5__Gryllus_bimaculatus-7271#Unknown	LTR
rnd-5__Gryllus_bimaculatus-1897#Unknown	LTR/Gypsy
rnd-5__Gryllus_bimaculatus-684#Unknown	LTR/Gypsy
rnd-5__Gryllus_bimaculatus-34#Unknown	LTR
rnd-5__Gryllus_bimaculatus-1262#Unknown	LTR/Gypsy
rnd-5__Gryllus_bimaculatus-3095#Unknown	LTR/Gypsy
rnd-5__Gryllus_bimaculatus-8881#Unknown	LTR/Gypsy
rnd-5__Gryllus_bimaculatus-7273#Unknown	LTR/Gypsy
rnd-5__Gryllus_bimaculatus-1082#Unknown	LTR
rnd-5__Gryllus_bimaculatus-2496#Unknown	LTR/Pao
rnd-5__Gryllus_bimaculatus-4819#Unknown	LTR/Pao
rnd-5__Gryllus_bimaculatus-8043#Unknown	LTR/Gypsy
rnd-5__Gryllus_bimaculatus-1681#Unknown	LTR
rnd-5__Gryllus_bimaculatus-3576#Unknown	LTR/Gypsy
rnd-5__Gryllus_bimaculatus-1708#Unknown	LTR
rnd-5__Gryllus_bimaculatus-2580#Unknown	LTR/Gypsy
rnd-5__Gryllus_bimaculatus-1618#Unknown	LTR/Gypsy
rnd-5__Gryllus_bimaculatus-1709#Unknown	LTR/Gypsy
rnd-5__Gryllus_bimaculatus-2315#Unknown	LTR/Gypsy
rnd-5__Gryllus_bimaculatus-2140#Unknown	LTR/Gypsy
rnd-5__Gryllus_bimaculatus-2686#Unknown	LTR/Gypsy
rnd-5__Gryllus_bimaculatus-1142#Unknown	LTR/Gypsy
rnd-5__Gryllus_bimaculatus-3599#Unknown	LTR/Pao
rnd-5__Gryllus_bimaculatus-9178#Unknown	LTR/Gypsy
rnd-5__Gryllus_bimaculatus-2#Unknown	LTR/Gypsy
rnd-5__Gryllus_bimaculatus-25476#Unknown	LTR/Pao
rnd-5__Gryllus_bimaculatus-201#Unknown	LTR/Gypsy
rnd-5__Gryllus_bimaculatus-1324#Unknown	LTR/Pao
rnd-5__Gryllus_bimaculatus-2263#Unknown	LTR/ERV
rnd-5__Gryllus_bimaculatus-158#Unknown	LTR/Gypsy
rnd-5__Gryllus_bimaculatus-8049#Unknown	LTR/Gypsy
rnd-5__Gryllus_bimaculatus-2149#Unknown	LTR/Copia
rnd-5__Gryllus_bimaculatus-3126#Unknown	LTR/Gypsy
rnd-5__Gryllus_bimaculatus-2367#Unknown	LTR/Gypsy
rnd-5__Gryllus_bimaculatus-3027#Unknown	LTR/Gypsy
rnd-5__Gryllus_bimaculatus-5990#Unknown	LTR/Gypsy
rnd-5__Gryllus_bimaculatus-6408#Unknown	LTR/Gypsy
rnd-5__Gryllus_bimaculatus-753#Unknown	LTR/Gypsy
rnd-5__Gryllus_bimaculatus-299#Unknown	LTR/Copia
rnd-5__Gryllus_bimaculatus-2996#Unknown	LTR/Gypsy
rnd-5__Gryllus_bimaculatus-10474#Unknown	LTR/Gypsy
rnd-5__Gryllus_bimaculatus-3990#Unknown	LTR/Gypsy
rnd-5__Gryllus_bimaculatus-96#Unknown	LTR/Gypsy
rnd-5__Gryllus_bimaculatus-3614#Unknown	LTR/Gypsy
rnd-5__Gryllus_bimaculatus-14502#Unknown	LTR/Gypsy
rnd-5__Gryllus_bimaculatus-257#Unknown	LTR/Pao
rnd-5__Gryllus_bimaculatus-7262#Unknown	LTR/ERV
rnd-5__Gryllus_bimaculatus-2840#Unknown	LTR/Gypsy
rnd-5__Gryllus_bimaculatus-1801#Unknown	LTR/Gypsy
rnd-5__Gryllus_bimaculatus-180#Unknown	LTR/Gypsy
rnd-5__Gryllus_bimaculatus-2033#Unknown	LTR/Gypsy
rnd-5__Gryllus_bimaculatus-3066#Unknown	LTR
rnd-5__Gryllus_bimaculatus-1250#Unknown	LTR/Gypsy
rnd-5__Gryllus_bimaculatus-19#Unknown	LTR
rnd-5__Gryllus_bimaculatus-1425#Unknown	LTR/Gypsy
rnd-5__Gryllus_bimaculatus-7184#Unknown	LTR/Gypsy
rnd-5__Gryllus_bimaculatus-1560#Unknown	LTR/Gypsy
rnd-5__Gryllus_bimaculatus-11372#Unknown	LTR/Gypsy
rnd-5__Gryllus_bimaculatus-1308#Unknown	LTR/Gypsy
rnd-5__Gryllus_bimaculatus-3951#Unknown	LTR/Gypsy
rnd-5__Gryllus_bimaculatus-1956#Unknown	LTR/Gypsy
rnd-5__Gryllus_bimaculatus-2600#Unknown	LTR
rnd-5__Gryllus_bimaculatus-68#Unknown	LTR/Gypsy
rnd-5__Gryllus_bimaculatus-5310#Unknown	LTR/Gypsy
rnd-5__Gryllus_bimaculatus-7315#Unknown	LTR/Pao
rnd-5__Gryllus_bimaculatus-1211#Unknown	LTR/Pao
rnd-5__Gryllus_bimaculatus-1355#Unknown	LTR/Gypsy
rnd-5__Gryllus_bimaculatus-2079#Unknown	LTR
rnd-5__Gryllus_bimaculatus-240#Unknown	LTR/Gypsy
rnd-5__Gryllus_bimaculatus-9666#Unknown	LTR/Gypsy
rnd-5__Gryllus_bimaculatus-149#Unknown	LTR/Gypsy
rnd-5__Gryllus_bimaculatus-3650#Unknown	LTR/ERV
rnd-5__Gryllus_bimaculatus-765#Unknown	LTR
rnd-5__Gryllus_bimaculatus-441#Unknown	LTR/Pao
rnd-5__Gryllus_bimaculatus-4707#Unknown	LTR/Gypsy
rnd-5__Gryllus_bimaculatus-7255#Unknown	LTR
rnd-5__Gryllus_bimaculatus-8078#Unknown	LTR/Gypsy
rnd-5__Gryllus_bimaculatus-5617#Unknown	LTR/Gypsy
rnd-5__Gryllus_bimaculatus-6081#Unknown	LTR
rnd-5__Gryllus_bimaculatus-5645#Unknown	LTR/Copia
rnd-5__Gryllus_bimaculatus-1655#Unknown	LTR/Gypsy
rnd-5__Gryllus_bimaculatus-7920#Unknown	LTR/Gypsy
rnd-5__Gryllus_bimaculatus-16925#Unknown	LTR/Pao
rnd-5__Gryllus_bimaculatus-8668#Unknown	LTR
rnd-5__Gryllus_bimaculatus-1797#Unknown	LTR
rnd-5__Gryllus_bimaculatus-2834#Unknown	LTR
rnd-5__Gryllus_bimaculatus-1527#Unknown	LTR/Gypsy
rnd-5__Gryllus_bimaculatus-6292#Unknown	LTR/Gypsy
rnd-5__Gryllus_bimaculatus-7570#Unknown	LTR
rnd-5__Gryllus_bimaculatus-2677#Unknown	LTR/Gypsy
rnd-5__Gryllus_bimaculatus-17896#Unknown	LTR/Gypsy
rnd-5__Gryllus_bimaculatus-2626#Unknown	LTR/Copia
rnd-5__Gryllus_bimaculatus-10461#Unknown	LTR
rnd-5__Gryllus_bimaculatus-2075#Unknown	LTR/Gypsy
rnd-5__Gryllus_bimaculatus-890#Unknown	LTR/Gypsy
rnd-5__Gryllus_bimaculatus-9488#Unknown	LTR/Gypsy
rnd-5__Gryllus_bimaculatus-7077#Unknown	LTR/ERV
rnd-5__Gryllus_bimaculatus-1019#Unknown	LTR/Copia
rnd-5__Gryllus_bimaculatus-6357#Unknown	LTR
rnd-5__Gryllus_bimaculatus-5513#Unknown	LTR/Gypsy
rnd-5__Gryllus_bimaculatus-7299#Unknown	LTR/Gypsy
rnd-5__Gryllus_bimaculatus-3829#Unknown	LTR/Pao
rnd-5__Gryllus_bimaculatus-783#Unknown	LTR/Gypsy
rnd-5__Gryllus_bimaculatus-3607#Unknown	LTR/Gypsy
rnd-5__Gryllus_bimaculatus-4279#Unknown	LTR/Pao
rnd-5__Gryllus_bimaculatus-3943#Unknown	LTR/Gypsy
rnd-5__Gryllus_bimaculatus-3506#Unknown	LTR
rnd-5__Gryllus_bimaculatus-3574#Unknown	LTR/Gypsy
rnd-5__Gryllus_bimaculatus-1481#Unknown	LTR/Gypsy
rnd-5__Gryllus_bimaculatus-1642#Unknown	LTR
rnd-5__Gryllus_bimaculatus-4918#Unknown	LTR/Gypsy
rnd-5__Gryllus_bimaculatus-296#Unknown	LTR/Pao
rnd-5__Gryllus_bimaculatus-1155#Unknown	LTR/Pao
rnd-5__Gryllus_bimaculatus-13269#Unknown	LTR/Gypsy
rnd-5__Gryllus_bimaculatus-7322#Unknown	LTR/Gypsy
rnd-5__Gryllus_bimaculatus-4861#Unknown	LTR
rnd-5__Gryllus_bimaculatus-1537#Unknown	LTR/Gypsy
rnd-5__Gryllus_bimaculatus-8071#Unknown	LTR/Pao
rnd-5__Gryllus_bimaculatus-16054#Unknown	LTR
rnd-5__Gryllus_bimaculatus-3363#Unknown	LTR/Gypsy
rnd-5__Gryllus_bimaculatus-2614#Unknown	LTR/Gypsy
rnd-5__Gryllus_bimaculatus-3287#Unknown	LTR
rnd-5__Gryllus_bimaculatus-2219#Unknown	LTR/Gypsy
rnd-5__Gryllus_bimaculatus-9193#Unknown	LTR/Gypsy
rnd-5__Gryllus_bimaculatus-3054#Unknown	LTR/Gypsy
rnd-5__Gryllus_bimaculatus-1879#Unknown	LTR/Gypsy
rnd-5__Gryllus_bimaculatus-8630#Unknown	LTR/Gypsy
rnd-5__Gryllus_bimaculatus-4697#Unknown	LTR/Gypsy
rnd-5__Gryllus_bimaculatus-17724#Unknown	LTR/Gypsy
rnd-5__Gryllus_bimaculatus-8433#Unknown	LTR/Pao
rnd-5__Gryllus_bimaculatus-8663#Unknown	LTR/Gypsy
rnd-5__Gryllus_bimaculatus-1161#Unknown	LTR
rnd-5__Gryllus_bimaculatus-19015#Unknown	LTR/Gypsy
rnd-5__Gryllus_bimaculatus-12605#Unknown	LTR/Gypsy
rnd-5__Gryllus_bimaculatus-3775#Unknown	LTR/Gypsy
rnd-5__Gryllus_bimaculatus-1798#Unknown	LTR/Gypsy
rnd-5__Gryllus_bimaculatus-1981#Unknown	LTR/Gypsy
rnd-5__Gryllus_bimaculatus-9414#Unknown	LTR/Gypsy
rnd-5__Gryllus_bimaculatus-6510#Unknown	LTR/Pao
rnd-5__Gryllus_bimaculatus-2317#Unknown	LTR/Gypsy
rnd-5__Gryllus_bimaculatus-12575#Unknown	LTR
rnd-1__Laupala_kohalensis-71#Unknown	LTR/Gypsy
rnd-1__Laupala_kohalensis-61#Unknown	LTR/Pao
rnd-1__Laupala_kohalensis-34#Unknown	LTR/Copia
rnd-1__Laupala_kohalensis-32#Unknown	LTR/Gypsy
rnd-1__Laupala_kohalensis-35#Unknown	LTR/Gypsy
rnd-1__Laupala_kohalensis-4#Unknown	LTR/Gypsy
rnd-1__Laupala_kohalensis-50#Unknown	LTR/Copia
rnd-1__Laupala_kohalensis-17#Unknown	LTR
rnd-1__Laupala_kohalensis-2#Unknown	LTR/Gypsy
rnd-1__Laupala_kohalensis-41#Unknown	LTR/Gypsy
rnd-1__Laupala_kohalensis-73#Unknown	LTR
rnd-1__Laupala_kohalensis-39#Unknown	LTR/Gypsy
rnd-1__Laupala_kohalensis-8#Unknown	LTR/Gypsy
rnd-1__Laupala_kohalensis-28#Unknown	LTR/Gypsy
rnd-1__Laupala_kohalensis-53#Unknown	LTR/Gypsy
rnd-1__Laupala_kohalensis-94#Unknown	LTR/Gypsy
rnd-1__Laupala_kohalensis-95#Unknown	LTR/Gypsy
rnd-1__Laupala_kohalensis-105#Unknown	LTR/Gypsy
rnd-1__Laupala_kohalensis-107#Unknown	LTR/Copia
rnd-1__Laupala_kohalensis-108#Unknown	LTR/Gypsy
rnd-1__Laupala_kohalensis-109#Unknown	LTR/Copia
rnd-1__Laupala_kohalensis-116#Unknown	LTR/Gypsy
rnd-1__Laupala_kohalensis-125#Unknown	LTR
rnd-1__Laupala_kohalensis-127#Unknown	LTR/Gypsy
rnd-1__Laupala_kohalensis-132#Unknown	LTR/Copia
rnd-1__Laupala_kohalensis-136#Unknown	LTR/Gypsy
rnd-1__Laupala_kohalensis-144#Unknown	LTR/Gypsy
rnd-1__Laupala_kohalensis-150#Unknown	LTR/Gypsy
rnd-1__Laupala_kohalensis-152#Unknown	LTR/Gypsy
rnd-1__Laupala_kohalensis-153#Unknown	LTR/Gypsy
rnd-1__Laupala_kohalensis-154#Unknown	LTR/Gypsy
rnd-1__Laupala_kohalensis-156#Unknown	LTR
rnd-1__Laupala_kohalensis-158#Unknown	LTR/Pao
rnd-1__Laupala_kohalensis-159#Unknown	LTR
rnd-1__Laupala_kohalensis-161#Unknown	LTR/Copia
rnd-1__Laupala_kohalensis-163#Unknown	LTR/Copia
rnd-1__Laupala_kohalensis-164#Unknown	LTR
rnd-1__Laupala_kohalensis-167#Unknown	LTR
rnd-1__Laupala_kohalensis-171#Unknown	LTR/Copia
rnd-1__Laupala_kohalensis-179#Unknown	LTR/Gypsy
rnd-1__Laupala_kohalensis-185#Unknown	LTR/Gypsy
rnd-1__Laupala_kohalensis-190#Unknown	LTR/Gypsy
rnd-1__Laupala_kohalensis-198#Unknown	LTR/Gypsy
rnd-1__Laupala_kohalensis-201#Unknown	LTR
rnd-1__Laupala_kohalensis-214#Unknown	LTR/Gypsy
rnd-1__Laupala_kohalensis-233#Unknown	LTR/Gypsy
rnd-1__Laupala_kohalensis-234#Unknown	LTR/Gypsy
rnd-1__Laupala_kohalensis-240#Unknown	LTR/Gypsy
rnd-1__Laupala_kohalensis-244#Unknown	LTR/Gypsy
rnd-1__Laupala_kohalensis-247#Unknown	LTR/Gypsy
rnd-1__Laupala_kohalensis-248#Unknown	LTR/Gypsy
rnd-1__Laupala_kohalensis-250#Unknown	LTR/Gypsy
rnd-1__Laupala_kohalensis-257#Unknown	LTR/Gypsy
rnd-1__Laupala_kohalensis-259#Unknown	LTR/Copia
rnd-1__Laupala_kohalensis-261#Unknown	LTR
rnd-1__Laupala_kohalensis-262#Unknown	LTR
rnd-1__Laupala_kohalensis-264#Unknown	LTR/Gypsy
rnd-1__Laupala_kohalensis-269#Unknown	LTR/Gypsy
rnd-1__Laupala_kohalensis-273#Unknown	LTR/Copia
rnd-1__Laupala_kohalensis-282#Unknown	LTR/Copia
rnd-1__Laupala_kohalensis-266#Unknown	LTR/Copia
rnd-1__Laupala_kohalensis-280#Unknown	LTR/Pao
rnd-1__Laupala_kohalensis-299#Unknown	LTR/Pao
rnd-1__Laupala_kohalensis-300#Unknown	LTR
rnd-1__Laupala_kohalensis-302#Unknown	LTR/Gypsy
rnd-1__Laupala_kohalensis-304#Unknown	LTR/Gypsy
rnd-1__Laupala_kohalensis-305#Unknown	LTR/Gypsy
rnd-1__Laupala_kohalensis-311#Unknown	LTR/Gypsy
rnd-1__Laupala_kohalensis-315#Unknown	LTR/Gypsy
rnd-1__Laupala_kohalensis-323#Unknown	LTR/Gypsy
rnd-1__Laupala_kohalensis-325#Unknown	LTR/Gypsy
rnd-1__Laupala_kohalensis-327#Unknown	LTR
rnd-1__Laupala_kohalensis-328#Unknown	LTR/Gypsy
rnd-1__Laupala_kohalensis-331#Unknown	LTR
rnd-1__Laupala_kohalensis-335#Unknown	LTR/Gypsy
rnd-1__Laupala_kohalensis-336#Unknown	LTR/Gypsy
rnd-1__Laupala_kohalensis-337#Unknown	LTR/Copia
rnd-1__Laupala_kohalensis-338#Unknown	LTR/Gypsy
rnd-1__Laupala_kohalensis-340#Unknown	LTR/Gypsy
rnd-1__Laupala_kohalensis-342#Unknown	LTR/Gypsy
rnd-1__Laupala_kohalensis-343#Unknown	LTR/Gypsy
rnd-1__Laupala_kohalensis-344#Unknown	LTR/Gypsy
rnd-1__Laupala_kohalensis-348#Unknown	LTR/Gypsy
rnd-1__Laupala_kohalensis-356#Unknown	LTR/Copia
rnd-1__Laupala_kohalensis-358#Unknown	LTR
rnd-1__Laupala_kohalensis-367#Unknown	LTR/Copia
rnd-1__Laupala_kohalensis-370#Unknown	LTR/Gypsy
rnd-1__Laupala_kohalensis-376#Unknown	LTR/Gypsy
rnd-1__Laupala_kohalensis-377#Unknown	LTR/Gypsy
rnd-1__Laupala_kohalensis-379#Unknown	LTR/ERV
rnd-1__Laupala_kohalensis-384#Unknown	LTR/Gypsy
rnd-1__Laupala_kohalensis-392#Unknown	LTR/Gypsy
rnd-1__Laupala_kohalensis-396#Unknown	LTR/Copia
rnd-1__Laupala_kohalensis-400#Unknown	LTR/Gypsy
rnd-1__Laupala_kohalensis-407#Unknown	LTR/Pao
rnd-1__Laupala_kohalensis-409#Unknown	LTR/Gypsy
rnd-1__Laupala_kohalensis-413#Unknown	LTR/Gypsy
rnd-1__Laupala_kohalensis-417#Unknown	LTR
rnd-1__Laupala_kohalensis-418#Unknown	LTR/Copia
rnd-1__Laupala_kohalensis-424#Unknown	LTR
rnd-1__Laupala_kohalensis-425#Unknown	LTR/Gypsy
rnd-1__Laupala_kohalensis-436#Unknown	LTR/Gypsy
rnd-1__Laupala_kohalensis-444#Unknown	LTR
rnd-1__Laupala_kohalensis-447#Unknown	LTR/Gypsy
rnd-1__Laupala_kohalensis-453#Unknown	LTR
rnd-1__Laupala_kohalensis-456#Unknown	LTR/Gypsy
rnd-1__Laupala_kohalensis-464#Unknown	LTR
rnd-1__Laupala_kohalensis-466#Unknown	LTR/Gypsy
rnd-1__Laupala_kohalensis-468#Unknown	LTR/Gypsy
rnd-1__Laupala_kohalensis-474#Unknown	LTR/Gypsy
rnd-1__Laupala_kohalensis-477#Unknown	LTR/Gypsy
rnd-1__Laupala_kohalensis-480#Unknown	LTR/Copia
rnd-1__Laupala_kohalensis-483#Unknown	LTR/Gypsy
rnd-1__Laupala_kohalensis-493#Unknown	LTR/Copia
rnd-1__Laupala_kohalensis-494#Unknown	LTR
rnd-1__Laupala_kohalensis-495#Unknown	LTR/Gypsy
rnd-1__Laupala_kohalensis-496#Unknown	LTR/Gypsy
rnd-1__Laupala_kohalensis-504#Unknown	LTR/Gypsy
rnd-1__Laupala_kohalensis-505#Unknown	LTR/Gypsy
rnd-1__Laupala_kohalensis-506#Unknown	LTR/Gypsy
rnd-1__Laupala_kohalensis-512#Unknown	LTR/Copia
rnd-1__Laupala_kohalensis-515#Unknown	LTR/Gypsy
rnd-1__Laupala_kohalensis-518#Unknown	LTR/Gypsy
rnd-1__Laupala_kohalensis-521#Unknown	LTR
rnd-1__Laupala_kohalensis-522#Unknown	LTR/Gypsy
rnd-1__Laupala_kohalensis-531#Unknown	LTR/Gypsy
rnd-1__Laupala_kohalensis-535#Unknown	LTR/Gypsy
rnd-1__Laupala_kohalensis-536#Unknown	LTR/Copia
rnd-1__Laupala_kohalensis-538#Unknown	LTR
rnd-1__Laupala_kohalensis-541#Unknown	LTR/Gypsy
rnd-1__Laupala_kohalensis-543#Unknown	LTR/Pao
rnd-1__Laupala_kohalensis-544#Unknown	LTR/Copia
rnd-1__Laupala_kohalensis-546#Unknown	LTR/Gypsy
rnd-1__Laupala_kohalensis-548#Unknown	LTR/Gypsy
rnd-1__Laupala_kohalensis-549#Unknown	LTR/Gypsy
rnd-1__Laupala_kohalensis-550#Unknown	LTR
rnd-1__Laupala_kohalensis-559#Unknown	LTR/Copia
rnd-1__Laupala_kohalensis-560#Unknown	LTR/Copia
rnd-1__Laupala_kohalensis-561#Unknown	LTR/Gypsy
rnd-1__Laupala_kohalensis-580#Unknown	LTR
rnd-1__Laupala_kohalensis-591#Unknown	LTR/Gypsy
rnd-1__Laupala_kohalensis-599#Unknown	LTR/Gypsy
rnd-1__Laupala_kohalensis-607#Unknown	LTR/Gypsy
rnd-1__Laupala_kohalensis-618#Unknown	LTR/Gypsy
rnd-1__Laupala_kohalensis-620#Unknown	LTR
rnd-1__Laupala_kohalensis-621#Unknown	LTR/Gypsy
rnd-1__Laupala_kohalensis-632#Unknown	LTR/Copia
rnd-1__Laupala_kohalensis-633#Unknown	LTR/Copia
rnd-1__Laupala_kohalensis-639#Unknown	LTR
rnd-1__Laupala_kohalensis-641#Unknown	LTR/Gypsy
rnd-1__Laupala_kohalensis-645#Unknown	LTR
rnd-1__Laupala_kohalensis-647#Unknown	LTR/Gypsy
rnd-1__Laupala_kohalensis-655#Unknown	LTR/Gypsy
rnd-1__Laupala_kohalensis-656#Unknown	LTR
rnd-1__Laupala_kohalensis-661#Unknown	LTR/Gypsy
rnd-1__Laupala_kohalensis-667#Unknown	LTR
rnd-1__Laupala_kohalensis-674#Unknown	LTR/Gypsy
rnd-1__Laupala_kohalensis-678#Unknown	LTR/Gypsy
rnd-1__Laupala_kohalensis-679#Unknown	LTR/Gypsy
rnd-1__Laupala_kohalensis-687#Unknown	LTR/Gypsy
rnd-1__Laupala_kohalensis-694#Unknown	LTR
rnd-1__Laupala_kohalensis-700#Unknown	LTR/Gypsy
rnd-1__Laupala_kohalensis-701#Unknown	LTR/Gypsy
rnd-1__Laupala_kohalensis-704#Unknown	LTR/Gypsy
rnd-2__Laupala_kohalensis-65#Unknown	LTR
rnd-2__Laupala_kohalensis-11#Unknown	LTR/Gypsy
rnd-2__Laupala_kohalensis-69#Unknown	LTR/Pao
rnd-2__Laupala_kohalensis-336#Unknown	LTR/Gypsy
rnd-3__Laupala_kohalensis-552#Unknown	LTR/Gypsy
rnd-3__Laupala_kohalensis-2758#Unknown	LTR
rnd-3__Laupala_kohalensis-1025#Unknown	LTR/Copia
rnd-3__Laupala_kohalensis-2176#Unknown	LTR/Gypsy
rnd-3__Laupala_kohalensis-411#Unknown	LTR/Gypsy
rnd-3__Laupala_kohalensis-423#Unknown	LTR/Copia
rnd-3__Laupala_kohalensis-667#Unknown	LTR/Gypsy
rnd-3__Laupala_kohalensis-155#Unknown	LTR/Gypsy
rnd-3__Laupala_kohalensis-269#Unknown	LTR/Gypsy
rnd-3__Laupala_kohalensis-312#Unknown	LTR/Copia
rnd-3__Laupala_kohalensis-820#Unknown	LTR/Gypsy
rnd-3__Laupala_kohalensis-304#Unknown	LTR/Gypsy
rnd-3__Laupala_kohalensis-1829#Unknown	LTR/Gypsy
rnd-3__Laupala_kohalensis-551#Unknown	LTR/Copia
rnd-3__Laupala_kohalensis-2305#Unknown	LTR
rnd-3__Laupala_kohalensis-788#Unknown	LTR/Gypsy
rnd-3__Laupala_kohalensis-731#Unknown	LTR/Gypsy
rnd-3__Laupala_kohalensis-3174#Unknown	LTR/Gypsy
rnd-3__Laupala_kohalensis-661#Unknown	LTR/Gypsy
rnd-3__Laupala_kohalensis-772#Unknown	LTR/Gypsy
rnd-3__Laupala_kohalensis-3586#Unknown	LTR/Copia
rnd-3__Laupala_kohalensis-164#Unknown	LTR/Gypsy
rnd-3__Laupala_kohalensis-2470#Unknown	LTR/Copia
rnd-3__Laupala_kohalensis-3270#Unknown	LTR
rnd-3__Laupala_kohalensis-968#Unknown	LTR/Gypsy
rnd-3__Laupala_kohalensis-2302#Unknown	LTR/Gypsy
rnd-4__Laupala_kohalensis-273#Unknown	LTR
rnd-4__Laupala_kohalensis-250#Unknown	LTR/Pao
rnd-4__Laupala_kohalensis-344#Unknown	LTR/Gypsy
rnd-4__Laupala_kohalensis-208#Unknown	LTR/Gypsy
rnd-4__Laupala_kohalensis-804#Unknown	LTR/Copia
rnd-4__Laupala_kohalensis-1179#Unknown	LTR/Gypsy
rnd-4__Laupala_kohalensis-3493#Unknown	LTR/Gypsy
rnd-4__Laupala_kohalensis-1091#Unknown	LTR
rnd-4__Laupala_kohalensis-4049#Unknown	LTR
rnd-4__Laupala_kohalensis-2464#Unknown	LTR/Gypsy
rnd-4__Laupala_kohalensis-133#Unknown	LTR/Gypsy
rnd-4__Laupala_kohalensis-1761#Unknown	LTR/Gypsy
rnd-4__Laupala_kohalensis-807#Unknown	LTR
rnd-4__Laupala_kohalensis-3669#Unknown	LTR
rnd-4__Laupala_kohalensis-441#Unknown	LTR/Gypsy
rnd-4__Laupala_kohalensis-417#Unknown	LTR/Gypsy
rnd-4__Laupala_kohalensis-2254#Unknown	LTR/Pao
rnd-4__Laupala_kohalensis-7105#Unknown	LTR/Gypsy
rnd-4__Laupala_kohalensis-418#Unknown	LTR/Gypsy
rnd-4__Laupala_kohalensis-2765#Unknown	LTR/Gypsy
rnd-4__Laupala_kohalensis-438#Unknown	LTR/Gypsy
rnd-4__Laupala_kohalensis-2432#Unknown	LTR/Copia
rnd-4__Laupala_kohalensis-447#Unknown	LTR/Gypsy
rnd-4__Laupala_kohalensis-35#Unknown	LTR/Pao
rnd-4__Laupala_kohalensis-568#Unknown	LTR/Gypsy
rnd-4__Laupala_kohalensis-2666#Unknown	LTR/Copia
rnd-4__Laupala_kohalensis-1184#Unknown	LTR/Gypsy
rnd-4__Laupala_kohalensis-3078#Unknown	LTR/Copia
rnd-4__Laupala_kohalensis-508#Unknown	LTR/Copia
rnd-4__Laupala_kohalensis-2101#Unknown	LTR
rnd-4__Laupala_kohalensis-1300#Unknown	LTR/Pao
rnd-4__Laupala_kohalensis-330#Unknown	LTR/Pao
rnd-4__Laupala_kohalensis-3852#Unknown	LTR/Gypsy
rnd-4__Laupala_kohalensis-120#Unknown	LTR/Gypsy
rnd-4__Laupala_kohalensis-490#Unknown	LTR/Gypsy
rnd-4__Laupala_kohalensis-2865#Unknown	LTR/Gypsy
rnd-4__Laupala_kohalensis-8046#Unknown	LTR/ERV
rnd-4__Laupala_kohalensis-2714#Unknown	LTR
rnd-4__Laupala_kohalensis-822#Unknown	LTR/Gypsy
rnd-4__Laupala_kohalensis-11169#Unknown	LTR/Pao
rnd-4__Laupala_kohalensis-1014#Unknown	LTR/Gypsy
rnd-4__Laupala_kohalensis-161#Unknown	LTR/Gypsy
rnd-4__Laupala_kohalensis-1973#Unknown	LTR/Pao
rnd-4__Laupala_kohalensis-6147#Unknown	LTR
rnd-4__Laupala_kohalensis-2433#Unknown	LTR/Gypsy
rnd-4__Laupala_kohalensis-512#Unknown	LTR/Gypsy
rnd-4__Laupala_kohalensis-733#Unknown	LTR/Gypsy
rnd-4__Laupala_kohalensis-2562#Unknown	LTR/Gypsy
rnd-4__Laupala_kohalensis-2083#Unknown	LTR/Pao
rnd-4__Laupala_kohalensis-3200#Unknown	LTR/Pao
rnd-4__Laupala_kohalensis-1838#Unknown	LTR/Gypsy
rnd-4__Laupala_kohalensis-5665#Unknown	LTR/Gypsy
rnd-4__Laupala_kohalensis-1007#Unknown	LTR
rnd-4__Laupala_kohalensis-3953#Unknown	LTR/Gypsy
rnd-4__Laupala_kohalensis-279#Unknown	LTR
rnd-4__Laupala_kohalensis-5154#Unknown	LTR
rnd-4__Laupala_kohalensis-3925#Unknown	LTR/Pao
rnd-4__Laupala_kohalensis-7335#Unknown	LTR/Gypsy
rnd-4__Laupala_kohalensis-1276#Unknown	LTR/Gypsy
rnd-4__Laupala_kohalensis-4652#Unknown	LTR/Copia
rnd-4__Laupala_kohalensis-963#Unknown	LTR
rnd-4__Laupala_kohalensis-2788#Unknown	LTR/Gypsy
rnd-4__Laupala_kohalensis-1764#Unknown	LTR/Gypsy
rnd-4__Laupala_kohalensis-3292#Unknown	LTR/Gypsy
rnd-4__Laupala_kohalensis-8955#Unknown	LTR/Gypsy
rnd-4__Laupala_kohalensis-516#Unknown	LTR/Gypsy
rnd-4__Laupala_kohalensis-5929#Unknown	LTR
rnd-4__Laupala_kohalensis-2331#Unknown	LTR
rnd-4__Laupala_kohalensis-5441#Unknown	LTR/Gypsy
rnd-4__Laupala_kohalensis-1130#Unknown	LTR/Gypsy
rnd-4__Laupala_kohalensis-486#Unknown	LTR/Pao
rnd-4__Laupala_kohalensis-916#Unknown	LTR/Gypsy
rnd-4__Laupala_kohalensis-26#Unknown	LTR/Gypsy
rnd-4__Laupala_kohalensis-934#Unknown	LTR
rnd-4__Laupala_kohalensis-5568#Unknown	LTR/Gypsy
rnd-4__Laupala_kohalensis-1857#Unknown	LTR/Gypsy
rnd-4__Laupala_kohalensis-2495#Unknown	LTR/Gypsy
rnd-4__Laupala_kohalensis-1074#Unknown	LTR/Gypsy
rnd-4__Laupala_kohalensis-5990#Unknown	LTR/Pao
rnd-4__Laupala_kohalensis-2106#Unknown	LTR/Copia
rnd-4__Laupala_kohalensis-1605#Unknown	LTR/Gypsy
rnd-4__Laupala_kohalensis-3290#Unknown	LTR/Gypsy
rnd-4__Laupala_kohalensis-6962#Unknown	LTR/Gypsy
rnd-4__Laupala_kohalensis-1351#Unknown	LTR
rnd-4__Laupala_kohalensis-351#Unknown	LTR/Gypsy
rnd-4__Laupala_kohalensis-1577#Unknown	LTR/Copia
rnd-4__Laupala_kohalensis-5706#Unknown	LTR/Gypsy
rnd-4__Laupala_kohalensis-3344#Unknown	LTR/Gypsy
rnd-4__Laupala_kohalensis-137#Unknown	LTR/Gypsy
rnd-4__Laupala_kohalensis-2134#Unknown	LTR
rnd-4__Laupala_kohalensis-3533#Unknown	LTR/Gypsy
rnd-4__Laupala_kohalensis-5254#Unknown	LTR/Gypsy
rnd-4__Laupala_kohalensis-114#Unknown	LTR/Gypsy
rnd-4__Laupala_kohalensis-1059#Unknown	LTR/Gypsy
rnd-4__Laupala_kohalensis-8443#Unknown	LTR/Gypsy
rnd-4__Laupala_kohalensis-5382#Unknown	LTR/Gypsy
rnd-4__Laupala_kohalensis-7119#Unknown	LTR/Gypsy
rnd-4__Laupala_kohalensis-747#Unknown	LTR/Gypsy
rnd-4__Laupala_kohalensis-2664#Unknown	LTR/ERV
rnd-4__Laupala_kohalensis-1078#Unknown	LTR/Gypsy
rnd-4__Laupala_kohalensis-354#Unknown	LTR/Gypsy
rnd-4__Laupala_kohalensis-6367#Unknown	LTR/Gypsy
rnd-4__Laupala_kohalensis-2168#Unknown	LTR/Pao
rnd-4__Laupala_kohalensis-2076#Unknown	LTR/Pao
rnd-4__Laupala_kohalensis-932#Unknown	LTR
rnd-4__Laupala_kohalensis-4263#Unknown	LTR/Gypsy
rnd-4__Laupala_kohalensis-1101#Unknown	LTR/Gypsy
rnd-4__Laupala_kohalensis-1846#Unknown	LTR/Gypsy
rnd-4__Laupala_kohalensis-6132#Unknown	LTR
rnd-5__Laupala_kohalensis-2063#Unknown	LTR/ERV
rnd-5__Laupala_kohalensis-1490#Unknown	LTR/Pao
rnd-5__Laupala_kohalensis-811#Unknown	LTR
rnd-5__Laupala_kohalensis-2601#Unknown	LTR/Gypsy
rnd-5__Laupala_kohalensis-9072#Unknown	LTR/Gypsy
rnd-5__Laupala_kohalensis-8455#Unknown	LTR/Gypsy
rnd-5__Laupala_kohalensis-1042#Unknown	LTR/Gypsy
rnd-5__Laupala_kohalensis-3941#Unknown	LTR/Gypsy
rnd-5__Laupala_kohalensis-5380#Unknown	LTR/Gypsy
rnd-5__Laupala_kohalensis-2057#Unknown	LTR/Gypsy
rnd-5__Laupala_kohalensis-2941#Unknown	LTR/Gypsy
rnd-5__Laupala_kohalensis-2203#Unknown	LTR/Copia
rnd-5__Laupala_kohalensis-1004#Unknown	LTR/Copia
rnd-5__Laupala_kohalensis-235#Unknown	LTR/Gypsy
rnd-5__Laupala_kohalensis-769#Unknown	LTR
rnd-5__Laupala_kohalensis-1976#Unknown	LTR/Gypsy
rnd-5__Laupala_kohalensis-3215#Unknown	LTR/Gypsy
rnd-5__Laupala_kohalensis-3225#Unknown	LTR/Gypsy
rnd-5__Laupala_kohalensis-439#Unknown	LTR
rnd-5__Laupala_kohalensis-1577#Unknown	LTR/Gypsy
rnd-5__Laupala_kohalensis-80#Unknown	LTR
rnd-5__Laupala_kohalensis-7935#Unknown	LTR/Gypsy
rnd-5__Laupala_kohalensis-1408#Unknown	LTR/Gypsy
rnd-5__Laupala_kohalensis-3755#Unknown	LTR/Gypsy
rnd-5__Laupala_kohalensis-952#Unknown	LTR/Gypsy
rnd-5__Laupala_kohalensis-706#Unknown	LTR/Gypsy
rnd-5__Laupala_kohalensis-15747#Unknown	LTR/Gypsy
rnd-5__Laupala_kohalensis-5190#Unknown	LTR/Pao
rnd-5__Laupala_kohalensis-782#Unknown	LTR/Gypsy
rnd-5__Laupala_kohalensis-345#Unknown	LTR/Gypsy
rnd-5__Laupala_kohalensis-3311#Unknown	LTR/Gypsy
rnd-5__Laupala_kohalensis-4306#Unknown	LTR/Pao
rnd-5__Laupala_kohalensis-233#Unknown	LTR/Gypsy
rnd-5__Laupala_kohalensis-376#Unknown	LTR/Gypsy
rnd-5__Laupala_kohalensis-9435#Unknown	LTR/Gypsy
rnd-5__Laupala_kohalensis-1049#Unknown	LTR/Gypsy
rnd-5__Laupala_kohalensis-123#Unknown	LTR/Gypsy
rnd-5__Laupala_kohalensis-3505#Unknown	LTR/Gypsy
rnd-5__Laupala_kohalensis-8087#Unknown	LTR/Gypsy
rnd-5__Laupala_kohalensis-3165#Unknown	LTR/Gypsy
rnd-5__Laupala_kohalensis-2871#Unknown	LTR
rnd-5__Laupala_kohalensis-7122#Unknown	LTR/Gypsy
rnd-5__Laupala_kohalensis-7995#Unknown	LTR
rnd-5__Laupala_kohalensis-2580#Unknown	LTR/Gypsy
rnd-5__Laupala_kohalensis-4822#Unknown	LTR/Gypsy
rnd-5__Laupala_kohalensis-87#Unknown	LTR
rnd-5__Laupala_kohalensis-1710#Unknown	LTR/Gypsy
rnd-5__Laupala_kohalensis-86#Unknown	LTR/Gypsy
rnd-5__Laupala_kohalensis-1743#Unknown	LTR/Gypsy
rnd-5__Laupala_kohalensis-4796#Unknown	LTR/Gypsy
rnd-5__Laupala_kohalensis-1228#Unknown	LTR/Gypsy
rnd-5__Laupala_kohalensis-4050#Unknown	LTR/Gypsy
rnd-5__Laupala_kohalensis-6878#Unknown	LTR/Gypsy
rnd-5__Laupala_kohalensis-7213#Unknown	LTR/Gypsy
rnd-5__Laupala_kohalensis-2618#Unknown	LTR/Gypsy
rnd-5__Laupala_kohalensis-2537#Unknown	LTR/Copia
rnd-5__Laupala_kohalensis-4567#Unknown	LTR/Gypsy
rnd-5__Laupala_kohalensis-2390#Unknown	LTR
rnd-5__Laupala_kohalensis-2599#Unknown	LTR/Gypsy
rnd-5__Laupala_kohalensis-3447#Unknown	LTR/Gypsy
rnd-5__Laupala_kohalensis-2113#Unknown	LTR/Pao
rnd-5__Laupala_kohalensis-516#Unknown	LTR
rnd-5__Laupala_kohalensis-2463#Unknown	LTR/Gypsy
rnd-5__Laupala_kohalensis-1933#Unknown	LTR/Pao
rnd-5__Laupala_kohalensis-5559#Unknown	LTR
rnd-5__Laupala_kohalensis-1378#Unknown	LTR/Gypsy
rnd-5__Laupala_kohalensis-831#Unknown	LTR/Gypsy
rnd-5__Laupala_kohalensis-771#Unknown	LTR/Gypsy
rnd-5__Laupala_kohalensis-3720#Unknown	LTR/Pao
rnd-5__Laupala_kohalensis-3708#Unknown	LTR
rnd-5__Laupala_kohalensis-7392#Unknown	LTR
rnd-5__Laupala_kohalensis-11795#Unknown	LTR/Gypsy
rnd-5__Laupala_kohalensis-3531#Unknown	LTR/Pao
rnd-5__Laupala_kohalensis-6984#Unknown	LTR/Gypsy
rnd-5__Laupala_kohalensis-3767#Unknown	LTR/Pao
rnd-5__Laupala_kohalensis-7395#Unknown	LTR/Copia
rnd-5__Laupala_kohalensis-2443#Unknown	LTR/Gypsy
rnd-5__Laupala_kohalensis-897#Unknown	LTR/Gypsy
rnd-5__Laupala_kohalensis-776#Unknown	LTR/ERV
rnd-5__Laupala_kohalensis-419#Unknown	LTR
rnd-5__Laupala_kohalensis-13425#Unknown	LTR/Gypsy
rnd-5__Laupala_kohalensis-794#Unknown	LTR/Gypsy
rnd-5__Laupala_kohalensis-2341#Unknown	LTR/Gypsy
rnd-5__Laupala_kohalensis-4277#Unknown	LTR/Gypsy
rnd-5__Laupala_kohalensis-4641#Unknown	LTR/Gypsy
rnd-5__Laupala_kohalensis-3499#Unknown	LTR/Copia
rnd-5__Laupala_kohalensis-719#Unknown	LTR/Gypsy
rnd-5__Laupala_kohalensis-2670#Unknown	LTR/Gypsy
rnd-5__Laupala_kohalensis-1958#Unknown	LTR/Gypsy
rnd-5__Laupala_kohalensis-4748#Unknown	LTR/Pao
rnd-5__Laupala_kohalensis-10946#Unknown	LTR/Gypsy
rnd-5__Laupala_kohalensis-933#Unknown	LTR/Pao
rnd-5__Laupala_kohalensis-3812#Unknown	LTR/Gypsy
rnd-5__Laupala_kohalensis-1090#Unknown	LTR/Gypsy
rnd-5__Laupala_kohalensis-1729#Unknown	LTR/Copia
rnd-5__Laupala_kohalensis-2182#Unknown	LTR/Gypsy
rnd-5__Laupala_kohalensis-3425#Unknown	LTR/Gypsy
rnd-5__Laupala_kohalensis-2929#Unknown	LTR/Gypsy
rnd-5__Laupala_kohalensis-6199#Unknown	LTR/Gypsy
rnd-5__Laupala_kohalensis-11440#Unknown	LTR
rnd-5__Laupala_kohalensis-2254#Unknown	LTR/Gypsy
rnd-5__Laupala_kohalensis-9783#Unknown	LTR/Gypsy
rnd-5__Laupala_kohalensis-14923#Unknown	LTR/Gypsy
rnd-5__Laupala_kohalensis-6130#Unknown	LTR/Copia
rnd-5__Laupala_kohalensis-3178#Unknown	LTR/Gypsy
rnd-5__Laupala_kohalensis-1388#Unknown	LTR
rnd-5__Laupala_kohalensis-9527#Unknown	LTR/Pao
rnd-5__Laupala_kohalensis-2136#Unknown	LTR/Gypsy
rnd-5__Laupala_kohalensis-7138#Unknown	LTR
rnd-5__Laupala_kohalensis-1674#Unknown	LTR/Gypsy
rnd-5__Laupala_kohalensis-1534#Unknown	LTR/Gypsy
rnd-5__Laupala_kohalensis-5555#Unknown	LTR/Gypsy
rnd-5__Laupala_kohalensis-2376#Unknown	LTR/Gypsy
rnd-5__Laupala_kohalensis-9110#Unknown	LTR/Gypsy
rnd-5__Laupala_kohalensis-978#Unknown	LTR/Gypsy
rnd-5__Laupala_kohalensis-6662#Unknown	LTR/Copia
rnd-5__Laupala_kohalensis-10361#Unknown	LTR/Gypsy
rnd-5__Laupala_kohalensis-4495#Unknown	LTR/Gypsy
rnd-5__Laupala_kohalensis-2927#Unknown	LTR/Gypsy
rnd-5__Laupala_kohalensis-3495#Unknown	LTR/Gypsy
rnd-5__Laupala_kohalensis-6216#Unknown	LTR/Copia
rnd-5__Laupala_kohalensis-6344#Unknown	LTR/Copia
rnd-5__Laupala_kohalensis-3327#Unknown	LTR/Pao
rnd-5__Laupala_kohalensis-2902#Unknown	LTR/ERV
rnd-5__Laupala_kohalensis-6769#Unknown	LTR/Gypsy
rnd-5__Laupala_kohalensis-3016#Unknown	LTR
rnd-5__Laupala_kohalensis-4286#Unknown	LTR/Gypsy
rnd-5__Laupala_kohalensis-2150#Unknown	LTR/Gypsy
rnd-5__Laupala_kohalensis-4558#Unknown	LTR/Gypsy
rnd-5__Laupala_kohalensis-4263#Unknown	LTR/Gypsy
rnd-5__Laupala_kohalensis-5865#Unknown	LTR/Gypsy
rnd-5__Laupala_kohalensis-12059#Unknown	LTR/Gypsy
rnd-5__Laupala_kohalensis-1068#Unknown	LTR/Gypsy
rnd-5__Laupala_kohalensis-9952#Unknown	LTR/Gypsy
rnd-5__Laupala_kohalensis-3710#Unknown	LTR/ERV
rnd-5__Laupala_kohalensis-1162#Unknown	LTR/Copia
rnd-5__Laupala_kohalensis-14007#Unknown	LTR/Copia
rnd-5__Laupala_kohalensis-2616#Unknown	LTR
rnd-5__Laupala_kohalensis-6292#Unknown	LTR/Gypsy
rnd-5__Laupala_kohalensis-11621#Unknown	LTR/Pao
rnd-5__Laupala_kohalensis-19603#Unknown	LTR
rnd-5__Laupala_kohalensis-20478#Unknown	LTR/Gypsy
rnd-5__Laupala_kohalensis-6799#Unknown	LTR
rnd-5__Laupala_kohalensis-2763#Unknown	LTR/Gypsy
rnd-5__Laupala_kohalensis-5964#Unknown	LTR
rnd-5__Laupala_kohalensis-4973#Unknown	LTR
rnd-5__Laupala_kohalensis-10049#Unknown	LTR
rnd-5__Laupala_kohalensis-7152#Unknown	LTR
rnd-5__Laupala_kohalensis-3543#Unknown	LTR/Gypsy
rnd-5__Laupala_kohalensis-9736#Unknown	LTR/Gypsy
rnd-5__Laupala_kohalensis-1891#Unknown	LTR/Gypsy
rnd-5__Laupala_kohalensis-3500#Unknown	LTR/Gypsy
rnd-5__Laupala_kohalensis-4708#Unknown	LTR/Pao
rnd-5__Laupala_kohalensis-3508#Unknown	LTR/Gypsy
rnd-5__Laupala_kohalensis-1832#Unknown	LTR/Gypsy
rnd-5__Laupala_kohalensis-13544#Unknown	LTR/Gypsy
rnd-5__Laupala_kohalensis-8236#Unknown	LTR/Gypsy
rnd-5__Laupala_kohalensis-7869#Unknown	LTR/Gypsy
rnd-5__Laupala_kohalensis-9586#Unknown	LTR/Gypsy
rnd-5__Laupala_kohalensis-1615#Unknown	LTR/Gypsy
rnd-5__Laupala_kohalensis-349#Unknown	LTR/Pao
rnd-5__Laupala_kohalensis-1576#Unknown	LTR/ERV
rnd-5__Laupala_kohalensis-4721#Unknown	LTR/Gypsy
rnd-5__Laupala_kohalensis-8677#Unknown	LTR/Gypsy
rnd-5__Laupala_kohalensis-3268#Unknown	LTR/Pao
rnd-5__Laupala_kohalensis-10494#Unknown	LTR/Gypsy
rnd-5__Laupala_kohalensis-3588#Unknown	LTR/Gypsy
rnd-5__Laupala_kohalensis-2066#Unknown	LTR/Gypsy
rnd-5__Laupala_kohalensis-2896#Unknown	LTR/Gypsy
rnd-5__Laupala_kohalensis-935#Unknown	LTR/Gypsy
rnd-5__Laupala_kohalensis-7503#Unknown	LTR/Gypsy
rnd-5__Laupala_kohalensis-11058#Unknown	LTR/Gypsy
rnd-5__Laupala_kohalensis-3119#Unknown	LTR/Gypsy
rnd-5__Laupala_kohalensis-2064#Unknown	LTR/Gypsy
rnd-5__Laupala_kohalensis-4622#Unknown	LTR/Gypsy
rnd-5__Laupala_kohalensis-13930#Unknown	LTR
rnd-5__Laupala_kohalensis-635#Unknown	LTR
rnd-5__Laupala_kohalensis-8303#Unknown	LTR/Gypsy
rnd-5__Laupala_kohalensis-2101#Unknown	LTR/Pao
rnd-5__Laupala_kohalensis-3909#Unknown	LTR/Pao
rnd-5__Laupala_kohalensis-11152#Unknown	LTR/Gypsy
rnd-5__Laupala_kohalensis-9499#Unknown	LTR/Gypsy
rnd-5__Laupala_kohalensis-9798#Unknown	LTR/Gypsy
rnd-5__Laupala_kohalensis-10383#Unknown	LTR/ERV
rnd-5__Laupala_kohalensis-12796#Unknown	LTR/Gypsy
rnd-5__Laupala_kohalensis-5271#Unknown	LTR/Gypsy
rnd-5__Laupala_kohalensis-6351#Unknown	LTR
rnd-5__Laupala_kohalensis-3574#Unknown	LTR/Gypsy
rnd-5__Laupala_kohalensis-6058#Unknown	LTR/Gypsy
rnd-5__Laupala_kohalensis-6704#Unknown	LTR/Copia
rnd-5__Laupala_kohalensis-3651#Unknown	LTR/Gypsy
rnd-5__Laupala_kohalensis-110#Unknown	LTR/Gypsy
rnd-5__Laupala_kohalensis-3587#Unknown	LTR/Copia
rnd-5__Laupala_kohalensis-3976#Unknown	LTR
rnd-5__Laupala_kohalensis-9878#Unknown	LTR/Gypsy
rnd-5__Laupala_kohalensis-3015#Unknown	LTR/Gypsy
rnd-5__Laupala_kohalensis-43#Unknown	LTR/Pao
rnd-5__Laupala_kohalensis-7925#Unknown	LTR/Pao
rnd-5__Laupala_kohalensis-2659#Unknown	LTR/Gypsy
rnd-5__Laupala_kohalensis-2888#Unknown	LTR/Gypsy
rnd-5__Laupala_kohalensis-10115#Unknown	LTR/Gypsy
rnd-5__Laupala_kohalensis-4997#Unknown	LTR/Copia
rnd-5__Laupala_kohalensis-3936#Unknown	LTR/Gypsy
rnd-5__Laupala_kohalensis-5844#Unknown	LTR
rnd-5__Laupala_kohalensis-4735#Unknown	LTR
rnd-5__Laupala_kohalensis-622#Unknown	LTR
rnd-5__Laupala_kohalensis-11678#Unknown	LTR/Pao
rnd-5__Laupala_kohalensis-4627#Unknown	LTR/Gypsy
rnd-5__Laupala_kohalensis-7349#Unknown	LTR/Gypsy
rnd-5__Laupala_kohalensis-3366#Unknown	LTR/Gypsy
rnd-5__Laupala_kohalensis-2863#Unknown	LTR/Gypsy
rnd-5__Laupala_kohalensis-5924#Unknown	LTR/Gypsy
rnd-5__Laupala_kohalensis-3856#Unknown	LTR/Gypsy
rnd-5__Laupala_kohalensis-7743#Unknown	LTR/Copia
rnd-5__Laupala_kohalensis-3916#Unknown	LTR
rnd-5__Laupala_kohalensis-13263#Unknown	LTR
rnd-5__Laupala_kohalensis-8713#Unknown	LTR
rnd-5__Laupala_kohalensis-9032#Unknown	LTR/Gypsy
rnd-5__Laupala_kohalensis-3673#Unknown	LTR/Gypsy
rnd-5__Laupala_kohalensis-15089#Unknown	LTR/Copia
rnd-5__Laupala_kohalensis-13120#Unknown	LTR
rnd-5__Laupala_kohalensis-4867#Unknown	LTR/Copia
rnd-5__Laupala_kohalensis-2866#Unknown	LTR
rnd-5__Laupala_kohalensis-6055#Unknown	LTR
rnd-5__Laupala_kohalensis-9947#Unknown	LTR
rnd-5__Laupala_kohalensis-1439#Unknown	LTR/Gypsy
rnd-5__Laupala_kohalensis-2775#Unknown	LTR/Gypsy
rnd-5__Laupala_kohalensis-4536#Unknown	LTR/Gypsy
rnd-5__Laupala_kohalensis-6597#Unknown	LTR/Gypsy
rnd-5__Laupala_kohalensis-7613#Unknown	LTR/Gypsy
rnd-5__Laupala_kohalensis-6578#Unknown	LTR/Gypsy
rnd-5__Laupala_kohalensis-7575#Unknown	LTR/Gypsy
rnd-5__Laupala_kohalensis-7021#Unknown	LTR
rnd-5__Laupala_kohalensis-880#Unknown	LTR/Gypsy
rnd-5__Laupala_kohalensis-3594#Unknown	LTR/Pao
rnd-5__Laupala_kohalensis-7190#Unknown	LTR/Gypsy
rnd-5__Laupala_kohalensis-5182#Unknown	LTR/Gypsy
rnd-5__Laupala_kohalensis-19027#Unknown	LTR
rnd-5__Laupala_kohalensis-1240#Unknown	LTR/Gypsy
rnd-5__Laupala_kohalensis-255#Unknown	LTR/Gypsy
rnd-5__Laupala_kohalensis-2062#Unknown	LTR/Gypsy
rnd-5__Laupala_kohalensis-2694#Unknown	LTR/Copia
rnd-5__Laupala_kohalensis-11825#Unknown	LTR
rnd-5__Laupala_kohalensis-8714#Unknown	LTR
rnd-5__Laupala_kohalensis-9222#Unknown	LTR/Gypsy
rnd-5__Laupala_kohalensis-5806#Unknown	LTR
rnd-5__Laupala_kohalensis-1154#Unknown	LTR
rnd-5__Laupala_kohalensis-6445#Unknown	LTR/Gypsy
rnd-5__Laupala_kohalensis-4265#Unknown	LTR/Gypsy
rnd-5__Laupala_kohalensis-2533#Unknown	LTR
rnd-5__Laupala_kohalensis-10816#Unknown	LTR/Pao
rnd-5__Laupala_kohalensis-8316#Unknown	LTR
rnd-5__Laupala_kohalensis-12743#Unknown	LTR/Gypsy
rnd-5__Laupala_kohalensis-171#Unknown	LTR/Gypsy
rnd-5__Laupala_kohalensis-3335#Unknown	LTR/Gypsy
rnd-5__Laupala_kohalensis-4448#Unknown	LTR/ERV
rnd-5__Laupala_kohalensis-2054#Unknown	LTR/Gypsy
rnd-5__Laupala_kohalensis-2748#Unknown	LTR
rnd-5__Laupala_kohalensis-38#Unknown	LTR/Gypsy
rnd-5__Laupala_kohalensis-8980#Unknown	LTR
rnd-5__Laupala_kohalensis-679#Unknown	LTR/Pao
rnd-5__Laupala_kohalensis-5691#Unknown	LTR/Gypsy
rnd-5__Laupala_kohalensis-3870#Unknown	LTR
rnd-5__Laupala_kohalensis-6648#Unknown	LTR/Gypsy
rnd-5__Laupala_kohalensis-2024#Unknown	LTR
rnd-5__Laupala_kohalensis-2315#Unknown	LTR/Gypsy
rnd-5__Laupala_kohalensis-12521#Unknown	LTR/Gypsy
rnd-5__Laupala_kohalensis-4412#Unknown	LTR/Gypsy
rnd-5__Laupala_kohalensis-6350#Unknown	LTR/Gypsy
rnd-5__Laupala_kohalensis-9466#Unknown	LTR/Copia
rnd-5__Laupala_kohalensis-7393#Unknown	LTR
rnd-5__Laupala_kohalensis-2637#Unknown	LTR/Copia
rnd-5__Laupala_kohalensis-9321#Unknown	LTR
rnd-5__Laupala_kohalensis-1996#Unknown	LTR/Gypsy
rnd-5__Laupala_kohalensis-1602#Unknown	LTR/Gypsy
rnd-5__Laupala_kohalensis-1205#Unknown	LTR/Gypsy
rnd-5__Laupala_kohalensis-8297#Unknown	LTR/Pao
rnd-5__Laupala_kohalensis-4205#Unknown	LTR/Copia
rnd-1__Locusta_migratoria-47#Unknown	LTR/Pao
rnd-1__Locusta_migratoria-40#Unknown	LTR/ERV
rnd-1__Locusta_migratoria-110#Unknown	LTR
rnd-1__Locusta_migratoria-23#Unknown	LTR/Gypsy
rnd-1__Locusta_migratoria-105#Unknown	LTR/Gypsy
rnd-1__Locusta_migratoria-45#Unknown	LTR/Gypsy
rnd-1__Locusta_migratoria-27#Unknown	LTR/Gypsy
rnd-1__Locusta_migratoria-226#Unknown	LTR/Pao
rnd-1__Locusta_migratoria-235#Unknown	LTR/Copia
rnd-1__Locusta_migratoria-238#Unknown	LTR/Copia
rnd-1__Locusta_migratoria-242#Unknown	LTR/Copia
rnd-1__Locusta_migratoria-254#Unknown	LTR/Gypsy
rnd-1__Locusta_migratoria-265#Unknown	LTR/Gypsy
rnd-1__Locusta_migratoria-266#Unknown	LTR/Copia
rnd-1__Locusta_migratoria-278#Unknown	LTR/Gypsy
rnd-1__Locusta_migratoria-279#Unknown	LTR/Gypsy
rnd-1__Locusta_migratoria-283#Unknown	LTR/ERV
rnd-1__Locusta_migratoria-290#Unknown	LTR/Gypsy
rnd-1__Locusta_migratoria-307#Unknown	LTR/Gypsy
rnd-1__Locusta_migratoria-314#Unknown	LTR/Gypsy
rnd-1__Locusta_migratoria-333#Unknown	LTR/Copia
rnd-1__Locusta_migratoria-335#Unknown	LTR
rnd-1__Locusta_migratoria-342#Unknown	LTR/Gypsy
rnd-1__Locusta_migratoria-345#Unknown	LTR/Copia
rnd-1__Locusta_migratoria-361#Unknown	LTR/Copia
rnd-1__Locusta_migratoria-368#Unknown	LTR/Pao
rnd-1__Locusta_migratoria-372#Unknown	LTR/Gypsy
rnd-1__Locusta_migratoria-363#Unknown	LTR/Gypsy
rnd-1__Locusta_migratoria-387#Unknown	LTR/Copia
rnd-1__Locusta_migratoria-390#Unknown	LTR/Pao
rnd-1__Locusta_migratoria-395#Unknown	LTR
rnd-1__Locusta_migratoria-405#Unknown	LTR
rnd-1__Locusta_migratoria-406#Unknown	LTR/Gypsy
rnd-1__Locusta_migratoria-426#Unknown	LTR/Pao
rnd-1__Locusta_migratoria-432#Unknown	LTR/Gypsy
rnd-1__Locusta_migratoria-436#Unknown	LTR
rnd-1__Locusta_migratoria-445#Unknown	LTR
rnd-1__Locusta_migratoria-450#Unknown	LTR/Gypsy
rnd-1__Locusta_migratoria-454#Unknown	LTR/Gypsy
rnd-1__Locusta_migratoria-456#Unknown	LTR/Gypsy
rnd-1__Locusta_migratoria-466#Unknown	LTR/Gypsy
rnd-1__Locusta_migratoria-518#Unknown	LTR/Gypsy
rnd-1__Locusta_migratoria-521#Unknown	LTR/Gypsy
rnd-1__Locusta_migratoria-523#Unknown	LTR/Copia
rnd-1__Locusta_migratoria-530#Unknown	LTR/Copia
rnd-1__Locusta_migratoria-524#Unknown	LTR/Gypsy
rnd-1__Locusta_migratoria-540#Unknown	LTR/Gypsy
rnd-1__Locusta_migratoria-542#Unknown	LTR/Gypsy
rnd-1__Locusta_migratoria-547#Unknown	LTR/Gypsy
rnd-1__Locusta_migratoria-556#Unknown	LTR/Copia
rnd-1__Locusta_migratoria-565#Unknown	LTR/Pao
rnd-1__Locusta_migratoria-579#Unknown	LTR/Gypsy
rnd-1__Locusta_migratoria-586#Unknown	LTR/Copia
rnd-1__Locusta_migratoria-587#Unknown	LTR/Gypsy
rnd-1__Locusta_migratoria-605#Unknown	LTR/Gypsy
rnd-1__Locusta_migratoria-606#Unknown	LTR/Gypsy
rnd-1__Locusta_migratoria-610#Unknown	LTR/Pao
rnd-1__Locusta_migratoria-622#Unknown	LTR/Copia
rnd-1__Locusta_migratoria-623#Unknown	LTR
rnd-1__Locusta_migratoria-633#Unknown	LTR
rnd-1__Locusta_migratoria-643#Unknown	LTR/Gypsy
rnd-1__Locusta_migratoria-647#Unknown	LTR/Gypsy
rnd-1__Locusta_migratoria-648#Unknown	LTR/Gypsy
rnd-1__Locusta_migratoria-673#Unknown	LTR
rnd-1__Locusta_migratoria-682#Unknown	LTR
rnd-1__Locusta_migratoria-688#Unknown	LTR
rnd-1__Locusta_migratoria-692#Unknown	LTR/Copia
rnd-1__Locusta_migratoria-696#Unknown	LTR
rnd-1__Locusta_migratoria-697#Unknown	LTR
rnd-1__Locusta_migratoria-709#Unknown	LTR/Gypsy
rnd-1__Locusta_migratoria-712#Unknown	LTR
rnd-1__Locusta_migratoria-716#Unknown	LTR
rnd-1__Locusta_migratoria-722#Unknown	LTR/Gypsy
rnd-1__Locusta_migratoria-724#Unknown	LTR/Gypsy
rnd-1__Locusta_migratoria-732#Unknown	LTR
rnd-1__Locusta_migratoria-737#Unknown	LTR
rnd-1__Locusta_migratoria-742#Unknown	LTR
rnd-1__Locusta_migratoria-748#Unknown	LTR/Pao
rnd-1__Locusta_migratoria-749#Unknown	LTR/Copia
rnd-1__Locusta_migratoria-755#Unknown	LTR/Pao
rnd-1__Locusta_migratoria-758#Unknown	LTR/Pao
rnd-1__Locusta_migratoria-760#Unknown	LTR
rnd-1__Locusta_migratoria-764#Unknown	LTR
rnd-1__Locusta_migratoria-779#Unknown	LTR
rnd-1__Locusta_migratoria-783#Unknown	LTR
rnd-1__Locusta_migratoria-784#Unknown	LTR/Copia
rnd-1__Locusta_migratoria-786#Unknown	LTR
rnd-1__Locusta_migratoria-795#Unknown	LTR/Copia
rnd-1__Locusta_migratoria-796#Unknown	LTR/Gypsy
rnd-1__Locusta_migratoria-809#Unknown	LTR
rnd-1__Locusta_migratoria-815#Unknown	LTR/Pao
rnd-1__Locusta_migratoria-816#Unknown	LTR/Copia
rnd-1__Locusta_migratoria-819#Unknown	LTR/Gypsy
rnd-1__Locusta_migratoria-821#Unknown	LTR/Gypsy
rnd-1__Locusta_migratoria-823#Unknown	LTR/Gypsy
rnd-1__Locusta_migratoria-824#Unknown	LTR/Gypsy
rnd-1__Locusta_migratoria-833#Unknown	LTR/Gypsy
rnd-1__Locusta_migratoria-838#Unknown	LTR
rnd-1__Locusta_migratoria-842#Unknown	LTR/Gypsy
rnd-1__Locusta_migratoria-853#Unknown	LTR
rnd-1__Locusta_migratoria-854#Unknown	LTR/Pao
rnd-1__Locusta_migratoria-857#Unknown	LTR
rnd-1__Locusta_migratoria-884#Unknown	LTR/Gypsy
rnd-1__Locusta_migratoria-891#Unknown	LTR/Gypsy
rnd-1__Locusta_migratoria-900#Unknown	LTR/Gypsy
rnd-1__Locusta_migratoria-904#Unknown	LTR/Gypsy
rnd-1__Locusta_migratoria-909#Unknown	LTR/Gypsy
rnd-1__Locusta_migratoria-913#Unknown	LTR/Gypsy
rnd-1__Locusta_migratoria-914#Unknown	LTR
rnd-1__Locusta_migratoria-921#Unknown	LTR/Gypsy
rnd-1__Locusta_migratoria-927#Unknown	LTR/Gypsy
rnd-1__Locusta_migratoria-930#Unknown	LTR/Gypsy
rnd-1__Locusta_migratoria-942#Unknown	LTR/ERV
rnd-1__Locusta_migratoria-946#Unknown	LTR/Gypsy
rnd-1__Locusta_migratoria-952#Unknown	LTR/Gypsy
rnd-1__Locusta_migratoria-906#Unknown	LTR/Gypsy
rnd-1__Locusta_migratoria-954#Unknown	LTR
rnd-1__Locusta_migratoria-959#Unknown	LTR/Copia
rnd-1__Locusta_migratoria-961#Unknown	LTR/Copia
rnd-1__Locusta_migratoria-968#Unknown	LTR
rnd-1__Locusta_migratoria-971#Unknown	LTR
rnd-1__Locusta_migratoria-975#Unknown	LTR/Pao
rnd-1__Locusta_migratoria-979#Unknown	LTR/Gypsy
rnd-1__Locusta_migratoria-981#Unknown	LTR
rnd-1__Locusta_migratoria-988#Unknown	LTR/Gypsy
rnd-1__Locusta_migratoria-991#Unknown	LTR/Gypsy
rnd-1__Locusta_migratoria-1014#Unknown	LTR/Gypsy
rnd-1__Locusta_migratoria-1021#Unknown	LTR/Gypsy
rnd-1__Locusta_migratoria-1024#Unknown	LTR
rnd-1__Locusta_migratoria-1027#Unknown	LTR/Gypsy
rnd-1__Locusta_migratoria-1029#Unknown	LTR
rnd-1__Locusta_migratoria-1037#Unknown	LTR
rnd-1__Locusta_migratoria-1041#Unknown	LTR/Pao
rnd-1__Locusta_migratoria-1053#Unknown	LTR/Gypsy
rnd-1__Locusta_migratoria-1057#Unknown	LTR/Gypsy
rnd-1__Locusta_migratoria-1064#Unknown	LTR/Gypsy
rnd-1__Locusta_migratoria-1067#Unknown	LTR/Copia
rnd-1__Locusta_migratoria-1072#Unknown	LTR/Pao
rnd-1__Locusta_migratoria-1075#Unknown	LTR/Copia
rnd-1__Locusta_migratoria-1078#Unknown	LTR/Copia
rnd-1__Locusta_migratoria-1090#Unknown	LTR/ERV
rnd-1__Locusta_migratoria-1097#Unknown	LTR
rnd-1__Locusta_migratoria-1106#Unknown	LTR/Copia
rnd-1__Locusta_migratoria-1115#Unknown	LTR/Copia
rnd-1__Locusta_migratoria-1118#Unknown	LTR/Gypsy
rnd-1__Locusta_migratoria-1120#Unknown	LTR/Gypsy
rnd-1__Locusta_migratoria-1126#Unknown	LTR/Gypsy
rnd-1__Locusta_migratoria-1069#Unknown	LTR
rnd-2__Locusta_migratoria-41#Unknown	LTR/Gypsy
rnd-3__Locusta_migratoria-152#Unknown	LTR/Gypsy
rnd-3__Locusta_migratoria-1199#Unknown	LTR
rnd-3__Locusta_migratoria-372#Unknown	LTR/Gypsy
rnd-3__Locusta_migratoria-1078#Unknown	LTR/Gypsy
rnd-3__Locusta_migratoria-1616#Unknown	LTR/Gypsy
rnd-3__Locusta_migratoria-463#Unknown	LTR/Gypsy
rnd-3__Locusta_migratoria-73#Unknown	LTR/Gypsy
rnd-3__Locusta_migratoria-307#Unknown	LTR/Gypsy
rnd-3__Locusta_migratoria-2834#Unknown	LTR/Gypsy
rnd-3__Locusta_migratoria-238#Unknown	LTR/Pao
rnd-3__Locusta_migratoria-1702#Unknown	LTR/Gypsy
rnd-4__Locusta_migratoria-1965#Unknown	LTR/Gypsy
rnd-4__Locusta_migratoria-7#Unknown	LTR/Pao
rnd-4__Locusta_migratoria-399#Unknown	LTR/Gypsy
rnd-4__Locusta_migratoria-1935#Unknown	LTR/ERV
rnd-4__Locusta_migratoria-3136#Unknown	LTR/Gypsy
rnd-4__Locusta_migratoria-2430#Unknown	LTR/Gypsy
rnd-4__Locusta_migratoria-753#Unknown	LTR
rnd-4__Locusta_migratoria-355#Unknown	LTR/Gypsy
rnd-4__Locusta_migratoria-140#Unknown	LTR
rnd-4__Locusta_migratoria-406#Unknown	LTR
rnd-4__Locusta_migratoria-1262#Unknown	LTR/Gypsy
rnd-4__Locusta_migratoria-1286#Unknown	LTR/Pao
rnd-4__Locusta_migratoria-3722#Unknown	LTR/Gypsy
rnd-4__Locusta_migratoria-423#Unknown	LTR/Gypsy
rnd-4__Locusta_migratoria-169#Unknown	LTR/Gypsy
rnd-4__Locusta_migratoria-1813#Unknown	LTR/Gypsy
rnd-4__Locusta_migratoria-4201#Unknown	LTR/Gypsy
rnd-4__Locusta_migratoria-2476#Unknown	LTR/Gypsy
rnd-4__Locusta_migratoria-369#Unknown	LTR/Gypsy
rnd-4__Locusta_migratoria-1390#Unknown	LTR
rnd-4__Locusta_migratoria-413#Unknown	LTR
rnd-4__Locusta_migratoria-1909#Unknown	LTR/Copia
rnd-4__Locusta_migratoria-330#Unknown	LTR/Gypsy
rnd-4__Locusta_migratoria-2360#Unknown	LTR
rnd-4__Locusta_migratoria-10153#Unknown	LTR/Gypsy
rnd-4__Locusta_migratoria-2481#Unknown	LTR
rnd-4__Locusta_migratoria-801#Unknown	LTR/Pao
rnd-4__Locusta_migratoria-651#Unknown	LTR/Gypsy
rnd-4__Locusta_migratoria-1360#Unknown	LTR
rnd-4__Locusta_migratoria-2979#Unknown	LTR/Pao
rnd-4__Locusta_migratoria-1395#Unknown	LTR/Gypsy
rnd-4__Locusta_migratoria-3537#Unknown	LTR/Gypsy
rnd-4__Locusta_migratoria-2471#Unknown	LTR/Gypsy
rnd-4__Locusta_migratoria-1328#Unknown	LTR/Gypsy
rnd-4__Locusta_migratoria-8506#Unknown	LTR/Gypsy
rnd-4__Locusta_migratoria-2142#Unknown	LTR/Copia
rnd-4__Locusta_migratoria-953#Unknown	LTR
rnd-4__Locusta_migratoria-482#Unknown	LTR/Gypsy
rnd-4__Locusta_migratoria-114#Unknown	LTR
rnd-4__Locusta_migratoria-4947#Unknown	LTR/Gypsy
rnd-4__Locusta_migratoria-6671#Unknown	LTR/Gypsy
rnd-4__Locusta_migratoria-2361#Unknown	LTR
rnd-4__Locusta_migratoria-4309#Unknown	LTR/Gypsy
rnd-4__Locusta_migratoria-2531#Unknown	LTR
rnd-4__Locusta_migratoria-2991#Unknown	LTR/Gypsy
rnd-4__Locusta_migratoria-4727#Unknown	LTR/Gypsy
rnd-4__Locusta_migratoria-5849#Unknown	LTR
rnd-4__Locusta_migratoria-2033#Unknown	LTR/Gypsy
rnd-4__Locusta_migratoria-1786#Unknown	LTR/Gypsy
rnd-4__Locusta_migratoria-880#Unknown	LTR/Gypsy
rnd-4__Locusta_migratoria-4458#Unknown	LTR/Gypsy
rnd-4__Locusta_migratoria-5290#Unknown	LTR/Pao
rnd-4__Locusta_migratoria-999#Unknown	LTR/Gypsy
rnd-4__Locusta_migratoria-4822#Unknown	LTR/Copia
rnd-4__Locusta_migratoria-2942#Unknown	LTR/Copia
rnd-4__Locusta_migratoria-371#Unknown	LTR
rnd-4__Locusta_migratoria-2569#Unknown	LTR/Pao
rnd-4__Locusta_migratoria-2049#Unknown	LTR/Gypsy
rnd-4__Locusta_migratoria-1998#Unknown	LTR/Gypsy
rnd-4__Locusta_migratoria-2444#Unknown	LTR/Gypsy
rnd-4__Locusta_migratoria-2372#Unknown	LTR
rnd-4__Locusta_migratoria-1338#Unknown	LTR/Gypsy
rnd-4__Locusta_migratoria-6113#Unknown	LTR/Gypsy
rnd-4__Locusta_migratoria-3116#Unknown	LTR/Gypsy
rnd-4__Locusta_migratoria-127#Unknown	LTR/Gypsy
rnd-4__Locusta_migratoria-706#Unknown	LTR/Gypsy
rnd-4__Locusta_migratoria-488#Unknown	LTR/Pao
rnd-4__Locusta_migratoria-988#Unknown	LTR/Gypsy
rnd-4__Locusta_migratoria-2625#Unknown	LTR/Gypsy
rnd-4__Locusta_migratoria-67#Unknown	LTR/Copia
rnd-4__Locusta_migratoria-694#Unknown	LTR/Gypsy
rnd-4__Locusta_migratoria-37#Unknown	LTR/Gypsy
rnd-4__Locusta_migratoria-614#Unknown	LTR/Gypsy
rnd-4__Locusta_migratoria-2719#Unknown	LTR/Gypsy
rnd-4__Locusta_migratoria-555#Unknown	LTR/Pao
rnd-4__Locusta_migratoria-2078#Unknown	LTR/Gypsy
rnd-4__Locusta_migratoria-1346#Unknown	LTR/Gypsy
rnd-4__Locusta_migratoria-453#Unknown	LTR
rnd-4__Locusta_migratoria-2196#Unknown	LTR/Gypsy
rnd-4__Locusta_migratoria-1670#Unknown	LTR/Copia
rnd-4__Locusta_migratoria-6389#Unknown	LTR/Gypsy
rnd-4__Locusta_migratoria-5196#Unknown	LTR/ERV
rnd-4__Locusta_migratoria-1812#Unknown	LTR/Gypsy
rnd-4__Locusta_migratoria-1366#Unknown	LTR/Pao
rnd-4__Locusta_migratoria-3026#Unknown	LTR/Pao
rnd-4__Locusta_migratoria-4742#Unknown	LTR/Gypsy
rnd-4__Locusta_migratoria-3776#Unknown	LTR/Gypsy
rnd-4__Locusta_migratoria-6595#Unknown	LTR/Gypsy
rnd-4__Locusta_migratoria-1723#Unknown	LTR/Pao
rnd-4__Locusta_migratoria-6392#Unknown	LTR/Pao
rnd-4__Locusta_migratoria-3050#Unknown	LTR/Copia
rnd-4__Locusta_migratoria-3234#Unknown	LTR
rnd-4__Locusta_migratoria-4535#Unknown	LTR/Gypsy
rnd-4__Locusta_migratoria-2744#Unknown	LTR/Gypsy
rnd-4__Locusta_migratoria-4757#Unknown	LTR/Gypsy
rnd-4__Locusta_migratoria-4140#Unknown	LTR/Pao
rnd-4__Locusta_migratoria-1844#Unknown	LTR
rnd-4__Locusta_migratoria-3251#Unknown	LTR/Gypsy
rnd-4__Locusta_migratoria-8283#Unknown	LTR/Gypsy
rnd-4__Locusta_migratoria-1486#Unknown	LTR/Gypsy
rnd-4__Locusta_migratoria-758#Unknown	LTR/Gypsy
rnd-4__Locusta_migratoria-1062#Unknown	LTR/Copia
rnd-4__Locusta_migratoria-116#Unknown	LTR/Gypsy
rnd-4__Locusta_migratoria-3254#Unknown	LTR/Pao
rnd-4__Locusta_migratoria-6115#Unknown	LTR/Gypsy
rnd-4__Locusta_migratoria-3829#Unknown	LTR/Gypsy
rnd-4__Locusta_migratoria-4877#Unknown	LTR/Gypsy
rnd-5__Locusta_migratoria-929#Unknown	LTR/Gypsy
rnd-5__Locusta_migratoria-1083#Unknown	LTR/Gypsy
rnd-5__Locusta_migratoria-343#Unknown	LTR
rnd-5__Locusta_migratoria-196#Unknown	LTR/Gypsy
rnd-5__Locusta_migratoria-489#Unknown	LTR/Copia
rnd-5__Locusta_migratoria-292#Unknown	LTR/Gypsy
rnd-5__Locusta_migratoria-606#Unknown	LTR/Pao
rnd-5__Locusta_migratoria-2516#Unknown	LTR/Gypsy
rnd-5__Locusta_migratoria-2470#Unknown	LTR/Gypsy
rnd-5__Locusta_migratoria-592#Unknown	LTR/Pao
rnd-5__Locusta_migratoria-2623#Unknown	LTR/Gypsy
rnd-5__Locusta_migratoria-663#Unknown	LTR/Gypsy
rnd-5__Locusta_migratoria-5219#Unknown	LTR
rnd-5__Locusta_migratoria-2708#Unknown	LTR/Gypsy
rnd-5__Locusta_migratoria-3400#Unknown	LTR
rnd-5__Locusta_migratoria-1295#Unknown	LTR/Copia
rnd-5__Locusta_migratoria-15#Unknown	LTR
rnd-5__Locusta_migratoria-4356#Unknown	LTR/Gypsy
rnd-5__Locusta_migratoria-3489#Unknown	LTR/Gypsy
rnd-5__Locusta_migratoria-504#Unknown	LTR/Gypsy
rnd-5__Locusta_migratoria-7449#Unknown	LTR/Gypsy
rnd-5__Locusta_migratoria-893#Unknown	LTR/Gypsy
rnd-5__Locusta_migratoria-3465#Unknown	LTR
rnd-5__Locusta_migratoria-3069#Unknown	LTR/Copia
rnd-5__Locusta_migratoria-337#Unknown	LTR
rnd-5__Locusta_migratoria-8143#Unknown	LTR/Gypsy
rnd-5__Locusta_migratoria-7223#Unknown	LTR/ERV
rnd-5__Locusta_migratoria-2412#Unknown	LTR/Copia
rnd-5__Locusta_migratoria-7324#Unknown	LTR/Gypsy
rnd-5__Locusta_migratoria-64#Unknown	LTR/Gypsy
rnd-5__Locusta_migratoria-6700#Unknown	LTR/Gypsy
rnd-5__Locusta_migratoria-5304#Unknown	LTR
rnd-5__Locusta_migratoria-1023#Unknown	LTR/Gypsy
rnd-5__Locusta_migratoria-1911#Unknown	LTR/Gypsy
rnd-5__Locusta_migratoria-874#Unknown	LTR/Pao
rnd-5__Locusta_migratoria-9325#Unknown	LTR/ERV
rnd-5__Locusta_migratoria-526#Unknown	LTR
rnd-5__Locusta_migratoria-5556#Unknown	LTR/Gypsy
rnd-5__Locusta_migratoria-1482#Unknown	LTR
rnd-5__Locusta_migratoria-2221#Unknown	LTR/Gypsy
rnd-5__Locusta_migratoria-3582#Unknown	LTR/Gypsy
rnd-5__Locusta_migratoria-1601#Unknown	LTR
rnd-5__Locusta_migratoria-1459#Unknown	LTR/Gypsy
rnd-5__Locusta_migratoria-3420#Unknown	LTR/Gypsy
rnd-5__Locusta_migratoria-11151#Unknown	LTR/Pao
rnd-5__Locusta_migratoria-2185#Unknown	LTR/Gypsy
rnd-5__Locusta_migratoria-3917#Unknown	LTR/Gypsy
rnd-5__Locusta_migratoria-1330#Unknown	LTR/Pao
rnd-5__Locusta_migratoria-785#Unknown	LTR/Copia
rnd-5__Locusta_migratoria-810#Unknown	LTR/Gypsy
rnd-5__Locusta_migratoria-3554#Unknown	LTR/Gypsy
rnd-5__Locusta_migratoria-1963#Unknown	LTR/Gypsy
rnd-5__Locusta_migratoria-8788#Unknown	LTR/Pao
rnd-5__Locusta_migratoria-4602#Unknown	LTR/Gypsy
rnd-5__Locusta_migratoria-515#Unknown	LTR/Gypsy
rnd-5__Locusta_migratoria-4292#Unknown	LTR/ERV
rnd-5__Locusta_migratoria-3650#Unknown	LTR/Gypsy
rnd-5__Locusta_migratoria-353#Unknown	LTR/Gypsy
rnd-5__Locusta_migratoria-1021#Unknown	LTR/Gypsy
rnd-5__Locusta_migratoria-415#Unknown	LTR/Pao
rnd-5__Locusta_migratoria-3266#Unknown	LTR/Copia
rnd-5__Locusta_migratoria-944#Unknown	LTR/Gypsy
rnd-5__Locusta_migratoria-892#Unknown	LTR
rnd-5__Locusta_migratoria-1262#Unknown	LTR
rnd-5__Locusta_migratoria-1040#Unknown	LTR/Gypsy
rnd-5__Locusta_migratoria-3330#Unknown	LTR
rnd-5__Locusta_migratoria-2598#Unknown	LTR/Copia
rnd-5__Locusta_migratoria-4895#Unknown	LTR/Copia
rnd-5__Locusta_migratoria-4639#Unknown	LTR/Gypsy
rnd-5__Locusta_migratoria-620#Unknown	LTR/Gypsy
rnd-5__Locusta_migratoria-2988#Unknown	LTR/Gypsy
rnd-5__Locusta_migratoria-902#Unknown	LTR/Gypsy
rnd-5__Locusta_migratoria-17217#Unknown	LTR/Copia
rnd-5__Locusta_migratoria-3409#Unknown	LTR/Copia
rnd-5__Locusta_migratoria-8182#Unknown	LTR/Gypsy
rnd-5__Locusta_migratoria-3615#Unknown	LTR
rnd-5__Locusta_migratoria-2594#Unknown	LTR/Gypsy
rnd-5__Locusta_migratoria-8641#Unknown	LTR/Gypsy
rnd-5__Locusta_migratoria-2556#Unknown	LTR/Copia
rnd-5__Locusta_migratoria-4034#Unknown	LTR
rnd-5__Locusta_migratoria-1551#Unknown	LTR/Gypsy
rnd-5__Locusta_migratoria-3581#Unknown	LTR/Gypsy
rnd-5__Locusta_migratoria-2614#Unknown	LTR
rnd-5__Locusta_migratoria-4388#Unknown	LTR/Pao
rnd-5__Locusta_migratoria-5374#Unknown	LTR
rnd-5__Locusta_migratoria-40#Unknown	LTR
rnd-5__Locusta_migratoria-7875#Unknown	LTR/Gypsy
rnd-5__Locusta_migratoria-4044#Unknown	LTR
rnd-5__Locusta_migratoria-11454#Unknown	LTR/Gypsy
rnd-5__Locusta_migratoria-7842#Unknown	LTR
rnd-5__Locusta_migratoria-6481#Unknown	LTR/Copia
rnd-5__Locusta_migratoria-2039#Unknown	LTR/Gypsy
rnd-5__Locusta_migratoria-1224#Unknown	LTR/Gypsy
rnd-5__Locusta_migratoria-968#Unknown	LTR/Gypsy
rnd-5__Locusta_migratoria-2242#Unknown	LTR
rnd-5__Locusta_migratoria-4242#Unknown	LTR/Pao
rnd-5__Locusta_migratoria-2355#Unknown	LTR/Gypsy
rnd-5__Locusta_migratoria-4240#Unknown	LTR/Pao
rnd-5__Locusta_migratoria-338#Unknown	LTR/Gypsy
rnd-5__Locusta_migratoria-1869#Unknown	LTR/Copia
rnd-5__Locusta_migratoria-6245#Unknown	LTR
rnd-5__Locusta_migratoria-4440#Unknown	LTR/Gypsy
rnd-5__Locusta_migratoria-5493#Unknown	LTR
rnd-5__Locusta_migratoria-4519#Unknown	LTR/Gypsy
rnd-5__Locusta_migratoria-732#Unknown	LTR
rnd-5__Locusta_migratoria-2427#Unknown	LTR/Gypsy
rnd-5__Locusta_migratoria-2052#Unknown	LTR
rnd-5__Locusta_migratoria-7109#Unknown	LTR/Gypsy
rnd-5__Locusta_migratoria-703#Unknown	LTR/Pao
rnd-5__Locusta_migratoria-1011#Unknown	LTR/Copia
rnd-5__Locusta_migratoria-4358#Unknown	LTR/Gypsy
rnd-5__Locusta_migratoria-2326#Unknown	LTR/Gypsy
rnd-5__Locusta_migratoria-8986#Unknown	LTR/Gypsy
rnd-5__Locusta_migratoria-14847#Unknown	LTR/Gypsy
rnd-5__Locusta_migratoria-7061#Unknown	LTR/Copia
rnd-5__Locusta_migratoria-4527#Unknown	LTR/ERV
rnd-5__Locusta_migratoria-8157#Unknown	LTR/Gypsy
rnd-5__Locusta_migratoria-3674#Unknown	LTR/Pao
rnd-5__Locusta_migratoria-1645#Unknown	LTR/Gypsy
rnd-5__Locusta_migratoria-7318#Unknown	LTR/Gypsy
rnd-5__Locusta_migratoria-1258#Unknown	LTR/Gypsy
rnd-5__Locusta_migratoria-1452#Unknown	LTR/Pao
rnd-5__Locusta_migratoria-1890#Unknown	LTR
rnd-5__Locusta_migratoria-726#Unknown	LTR
rnd-5__Locusta_migratoria-2518#Unknown	LTR/Gypsy
rnd-5__Locusta_migratoria-12887#Unknown	LTR
rnd-5__Locusta_migratoria-1136#Unknown	LTR/Pao
rnd-5__Locusta_migratoria-5877#Unknown	LTR/Copia
rnd-5__Locusta_migratoria-3967#Unknown	LTR
rnd-5__Locusta_migratoria-1549#Unknown	LTR/Copia
rnd-5__Locusta_migratoria-6149#Unknown	LTR/Gypsy
rnd-5__Locusta_migratoria-217#Unknown	LTR/Copia
rnd-5__Locusta_migratoria-1594#Unknown	LTR
rnd-5__Locusta_migratoria-2207#Unknown	LTR
rnd-5__Locusta_migratoria-3861#Unknown	LTR/Gypsy
rnd-5__Locusta_migratoria-3776#Unknown	LTR/Copia
rnd-5__Locusta_migratoria-6860#Unknown	LTR/Gypsy
rnd-5__Locusta_migratoria-1189#Unknown	LTR/Gypsy
rnd-5__Locusta_migratoria-6219#Unknown	LTR/Gypsy
rnd-5__Locusta_migratoria-1124#Unknown	LTR/Copia
rnd-5__Locusta_migratoria-3532#Unknown	LTR/ERV
rnd-5__Locusta_migratoria-5628#Unknown	LTR/Copia
rnd-5__Locusta_migratoria-4803#Unknown	LTR/Gypsy
rnd-5__Locusta_migratoria-329#Unknown	LTR/Gypsy
rnd-5__Locusta_migratoria-8657#Unknown	LTR
rnd-5__Locusta_migratoria-2960#Unknown	LTR/Gypsy
rnd-5__Locusta_migratoria-2728#Unknown	LTR/Gypsy
rnd-5__Locusta_migratoria-6495#Unknown	LTR/Copia
rnd-5__Locusta_migratoria-5719#Unknown	LTR/Gypsy
rnd-5__Locusta_migratoria-3657#Unknown	LTR/Copia
rnd-5__Locusta_migratoria-4727#Unknown	LTR/Gypsy
rnd-5__Locusta_migratoria-2697#Unknown	LTR
rnd-5__Locusta_migratoria-4241#Unknown	LTR/Pao
rnd-5__Locusta_migratoria-6699#Unknown	LTR/Pao
rnd-5__Locusta_migratoria-2347#Unknown	LTR/Gypsy
rnd-5__Locusta_migratoria-20395#Unknown	LTR/Gypsy
rnd-5__Locusta_migratoria-2462#Unknown	LTR/Gypsy
rnd-5__Locusta_migratoria-825#Unknown	LTR
rnd-5__Locusta_migratoria-1033#Unknown	LTR/Gypsy
rnd-5__Locusta_migratoria-4321#Unknown	LTR
rnd-5__Locusta_migratoria-576#Unknown	LTR/Gypsy
rnd-5__Locusta_migratoria-6930#Unknown	LTR/Gypsy
rnd-5__Locusta_migratoria-6918#Unknown	LTR
rnd-5__Locusta_migratoria-12799#Unknown	LTR/Copia
rnd-5__Locusta_migratoria-1605#Unknown	LTR/Gypsy
rnd-5__Locusta_migratoria-4672#Unknown	LTR/Gypsy
rnd-5__Locusta_migratoria-1169#Unknown	LTR/Gypsy
rnd-5__Locusta_migratoria-4322#Unknown	LTR/Gypsy
rnd-5__Locusta_migratoria-7538#Unknown	LTR/Pao
rnd-5__Locusta_migratoria-8603#Unknown	LTR/Pao
rnd-5__Locusta_migratoria-4679#Unknown	LTR/Gypsy
rnd-5__Locusta_migratoria-2332#Unknown	LTR/Pao
rnd-5__Locusta_migratoria-6779#Unknown	LTR/Gypsy
rnd-5__Locusta_migratoria-10060#Unknown	LTR/Gypsy
rnd-5__Locusta_migratoria-2188#Unknown	LTR/Pao
rnd-5__Locusta_migratoria-8273#Unknown	LTR
rnd-5__Locusta_migratoria-14239#Unknown	LTR/Gypsy
rnd-5__Locusta_migratoria-126#Unknown	LTR/Gypsy
rnd-5__Locusta_migratoria-2231#Unknown	LTR/Gypsy
rnd-5__Locusta_migratoria-1600#Unknown	LTR/Gypsy
rnd-5__Locusta_migratoria-119#Unknown	LTR
rnd-5__Locusta_migratoria-1993#Unknown	LTR
rnd-5__Locusta_migratoria-3377#Unknown	LTR/Gypsy
rnd-5__Locusta_migratoria-4765#Unknown	LTR
rnd-5__Locusta_migratoria-1060#Unknown	LTR/Gypsy
rnd-5__Locusta_migratoria-4879#Unknown	LTR/Gypsy
rnd-5__Locusta_migratoria-7572#Unknown	LTR/Gypsy
rnd-5__Locusta_migratoria-5955#Unknown	LTR/Gypsy
rnd-5__Locusta_migratoria-7519#Unknown	LTR/Pao
rnd-5__Locusta_migratoria-2891#Unknown	LTR
rnd-5__Locusta_migratoria-4347#Unknown	LTR/Gypsy
rnd-5__Locusta_migratoria-5812#Unknown	LTR/Gypsy
rnd-5__Locusta_migratoria-1161#Unknown	LTR/Gypsy
rnd-5__Locusta_migratoria-7605#Unknown	LTR/Gypsy
rnd-5__Locusta_migratoria-8746#Unknown	LTR
rnd-5__Locusta_migratoria-2947#Unknown	LTR/Gypsy
rnd-5__Locusta_migratoria-3828#Unknown	LTR/Gypsy
rnd-5__Locusta_migratoria-1051#Unknown	LTR/Gypsy
rnd-5__Locusta_migratoria-2898#Unknown	LTR
rnd-5__Locusta_migratoria-4181#Unknown	LTR/ERV
rnd-5__Locusta_migratoria-8193#Unknown	LTR/Gypsy
rnd-5__Locusta_migratoria-1441#Unknown	LTR/Copia
rnd-5__Locusta_migratoria-13375#Unknown	LTR/Gypsy
rnd-5__Locusta_migratoria-986#Unknown	LTR
rnd-5__Locusta_migratoria-15203#Unknown	LTR/Gypsy
rnd-5__Locusta_migratoria-5585#Unknown	LTR/Gypsy
rnd-5__Locusta_migratoria-2762#Unknown	LTR/Gypsy
rnd-5__Locusta_migratoria-1805#Unknown	LTR/Gypsy
rnd-5__Locusta_migratoria-2932#Unknown	LTR/Gypsy
rnd-5__Locusta_migratoria-14232#Unknown	LTR/Pao
rnd-5__Locusta_migratoria-24761#Unknown	LTR/Copia
rnd-5__Locusta_migratoria-866#Unknown	LTR/Gypsy
rnd-5__Locusta_migratoria-8609#Unknown	LTR/Gypsy
rnd-5__Locusta_migratoria-3763#Unknown	LTR
rnd-5__Locusta_migratoria-7446#Unknown	LTR/Pao
rnd-5__Locusta_migratoria-11811#Unknown	LTR
rnd-5__Locusta_migratoria-4062#Unknown	LTR/Gypsy
rnd-5__Locusta_migratoria-4226#Unknown	LTR
rnd-5__Locusta_migratoria-12896#Unknown	LTR/Gypsy
rnd-5__Locusta_migratoria-16324#Unknown	LTR/Gypsy
rnd-5__Locusta_migratoria-7376#Unknown	LTR/Gypsy
rnd-5__Locusta_migratoria-799#Unknown	LTR
rnd-5__Locusta_migratoria-9919#Unknown	LTR
rnd-5__Locusta_migratoria-927#Unknown	LTR
rnd-5__Locusta_migratoria-4526#Unknown	LTR/Copia
rnd-5__Locusta_migratoria-4079#Unknown	LTR/Gypsy
rnd-5__Locusta_migratoria-1932#Unknown	LTR/Gypsy
rnd-5__Locusta_migratoria-3403#Unknown	LTR/Gypsy
rnd-5__Locusta_migratoria-5890#Unknown	LTR/Pao
rnd-5__Locusta_migratoria-2496#Unknown	LTR/Gypsy
rnd-5__Locusta_migratoria-3535#Unknown	LTR/Pao
rnd-5__Locusta_migratoria-9845#Unknown	LTR/Gypsy
rnd-5__Locusta_migratoria-4247#Unknown	LTR/Gypsy
rnd-5__Locusta_migratoria-5285#Unknown	LTR/Gypsy
rnd-5__Locusta_migratoria-1377#Unknown	LTR/Gypsy
rnd-5__Locusta_migratoria-5102#Unknown	LTR
rnd-5__Locusta_migratoria-2602#Unknown	LTR/Gypsy
rnd-5__Locusta_migratoria-3070#Unknown	LTR/Gypsy
rnd-5__Locusta_migratoria-5092#Unknown	LTR/Gypsy
rnd-5__Locusta_migratoria-2024#Unknown	LTR
rnd-5__Locusta_migratoria-7076#Unknown	LTR/Gypsy
rnd-5__Locusta_migratoria-1450#Unknown	LTR/Gypsy
rnd-5__Locusta_migratoria-426#Unknown	LTR
rnd-5__Locusta_migratoria-8559#Unknown	LTR/ERV
rnd-5__Locusta_migratoria-5566#Unknown	LTR/Gypsy
rnd-5__Locusta_migratoria-3429#Unknown	LTR/Gypsy
rnd-5__Locusta_migratoria-4040#Unknown	LTR/Gypsy
rnd-5__Locusta_migratoria-1495#Unknown	LTR/ERV
rnd-5__Locusta_migratoria-4009#Unknown	LTR/Pao
rnd-5__Locusta_migratoria-757#Unknown	LTR/Gypsy
rnd-5__Locusta_migratoria-11865#Unknown	LTR/Gypsy
rnd-5__Locusta_migratoria-6325#Unknown	LTR/Gypsy
rnd-5__Locusta_migratoria-5818#Unknown	LTR/Gypsy
rnd-5__Locusta_migratoria-4594#Unknown	LTR/Gypsy
rnd-5__Locusta_migratoria-6388#Unknown	LTR/Gypsy
rnd-5__Locusta_migratoria-7430#Unknown	LTR/Gypsy
rnd-5__Locusta_migratoria-5105#Unknown	LTR/Gypsy
rnd-5__Locusta_migratoria-3691#Unknown	LTR/Gypsy
rnd-5__Locusta_migratoria-2374#Unknown	LTR/Gypsy
rnd-5__Locusta_migratoria-1788#Unknown	LTR/Gypsy
rnd-5__Locusta_migratoria-5313#Unknown	LTR/Gypsy
rnd-5__Locusta_migratoria-4867#Unknown	LTR/Gypsy
rnd-5__Locusta_migratoria-1175#Unknown	LTR
rnd-5__Locusta_migratoria-279#Unknown	LTR/Copia
rnd-5__Locusta_migratoria-2414#Unknown	LTR/Copia
rnd-5__Locusta_migratoria-5366#Unknown	LTR/Copia
rnd-5__Locusta_migratoria-2923#Unknown	LTR/Gypsy
rnd-5__Locusta_migratoria-1920#Unknown	LTR/Gypsy
rnd-5__Locusta_migratoria-7105#Unknown	LTR
rnd-5__Locusta_migratoria-4902#Unknown	LTR
rnd-5__Locusta_migratoria-2055#Unknown	LTR/Gypsy
rnd-5__Locusta_migratoria-6844#Unknown	LTR/Gypsy
rnd-5__Locusta_migratoria-7427#Unknown	LTR/Gypsy
rnd-5__Locusta_migratoria-595#Unknown	LTR/Gypsy
rnd-5__Locusta_migratoria-7690#Unknown	LTR/Gypsy
rnd-5__Locusta_migratoria-7202#Unknown	LTR/Gypsy
rnd-5__Locusta_migratoria-5287#Unknown	LTR/Gypsy
rnd-5__Locusta_migratoria-11296#Unknown	LTR/Gypsy
rnd-5__Locusta_migratoria-9915#Unknown	LTR
rnd-5__Locusta_migratoria-1374#Unknown	LTR/Gypsy
rnd-5__Locusta_migratoria-4976#Unknown	LTR/Copia
rnd-5__Locusta_migratoria-2316#Unknown	LTR
rnd-5__Locusta_migratoria-7843#Unknown	LTR/Gypsy
rnd-5__Locusta_migratoria-5850#Unknown	LTR/Gypsy
rnd-5__Locusta_migratoria-960#Unknown	LTR/Gypsy
rnd-5__Locusta_migratoria-10621#Unknown	LTR/Gypsy
rnd-5__Locusta_migratoria-4352#Unknown	LTR/Copia
rnd-5__Locusta_migratoria-15389#Unknown	LTR/Gypsy
rnd-5__Locusta_migratoria-10244#Unknown	LTR/Gypsy
rnd-5__Locusta_migratoria-7657#Unknown	LTR/Gypsy
rnd-5__Locusta_migratoria-583#Unknown	LTR
rnd-5__Locusta_migratoria-1457#Unknown	LTR/Gypsy
rnd-5__Locusta_migratoria-8377#Unknown	LTR/Gypsy
rnd-5__Locusta_migratoria-4222#Unknown	LTR/Gypsy
rnd-5__Locusta_migratoria-63#Unknown	LTR/Gypsy
rnd-5__Locusta_migratoria-13427#Unknown	LTR/Gypsy
rnd-5__Locusta_migratoria-8506#Unknown	LTR/Copia
rnd-5__Locusta_migratoria-2457#Unknown	LTR
rnd-5__Locusta_migratoria-19251#Unknown	LTR
rnd-5__Locusta_migratoria-6776#Unknown	LTR
rnd-5__Locusta_migratoria-2250#Unknown	LTR/Gypsy
rnd-5__Locusta_migratoria-5339#Unknown	LTR
rnd-5__Locusta_migratoria-6790#Unknown	LTR
rnd-5__Locusta_migratoria-492#Unknown	LTR/Gypsy
rnd-5__Locusta_migratoria-87#Unknown	LTR
rnd-5__Locusta_migratoria-3387#Unknown	LTR/Pao
rnd-5__Locusta_migratoria-2773#Unknown	LTR/Copia
rnd-5__Locusta_migratoria-12343#Unknown	LTR
rnd-5__Locusta_migratoria-7727#Unknown	LTR/Gypsy
rnd-5__Locusta_migratoria-179#Unknown	LTR/Gypsy
rnd-5__Locusta_migratoria-5337#Unknown	LTR/Gypsy
rnd-5__Locusta_migratoria-5249#Unknown	LTR/Gypsy
rnd-5__Locusta_migratoria-1397#Unknown	LTR/Gypsy
rnd-1__Meconema_thalassinum-66#Unknown	LTR/Gypsy
rnd-1__Meconema_thalassinum-50#Unknown	LTR/Gypsy
rnd-1__Meconema_thalassinum-61#Unknown	LTR/Pao
rnd-1__Meconema_thalassinum-46#Unknown	LTR/Gypsy
rnd-1__Meconema_thalassinum-132#Unknown	LTR/Copia
rnd-1__Meconema_thalassinum-113#Unknown	LTR/Gypsy
rnd-1__Meconema_thalassinum-116#Unknown	LTR/Gypsy
rnd-1__Meconema_thalassinum-121#Unknown	LTR/Copia
rnd-1__Meconema_thalassinum-117#Unknown	LTR
rnd-1__Meconema_thalassinum-11#Unknown	LTR/Gypsy
rnd-1__Meconema_thalassinum-33#Unknown	LTR/Gypsy
rnd-1__Meconema_thalassinum-98#Unknown	LTR
rnd-1__Meconema_thalassinum-134#Unknown	LTR/Gypsy
rnd-1__Meconema_thalassinum-37#Unknown	LTR/ERV
rnd-1__Meconema_thalassinum-106#Unknown	LTR/Gypsy
rnd-1__Meconema_thalassinum-138#Unknown	LTR/Gypsy
rnd-1__Meconema_thalassinum-119#Unknown	LTR/Gypsy
rnd-1__Meconema_thalassinum-97#Unknown	LTR/Copia
rnd-1__Meconema_thalassinum-140#Unknown	LTR
rnd-1__Meconema_thalassinum-145#Unknown	LTR/Gypsy
rnd-1__Meconema_thalassinum-148#Unknown	LTR/Copia
rnd-1__Meconema_thalassinum-152#Unknown	LTR
rnd-1__Meconema_thalassinum-153#Unknown	LTR/Pao
rnd-1__Meconema_thalassinum-157#Unknown	LTR/Gypsy
rnd-1__Meconema_thalassinum-170#Unknown	LTR/Gypsy
rnd-1__Meconema_thalassinum-175#Unknown	LTR/Gypsy
rnd-1__Meconema_thalassinum-182#Unknown	LTR/Gypsy
rnd-1__Meconema_thalassinum-188#Unknown	LTR
rnd-1__Meconema_thalassinum-189#Unknown	LTR/Gypsy
rnd-1__Meconema_thalassinum-191#Unknown	LTR/Gypsy
rnd-1__Meconema_thalassinum-194#Unknown	LTR/Gypsy
rnd-1__Meconema_thalassinum-207#Unknown	LTR
rnd-1__Meconema_thalassinum-201#Unknown	LTR/Gypsy
rnd-1__Meconema_thalassinum-217#Unknown	LTR/Gypsy
rnd-1__Meconema_thalassinum-234#Unknown	LTR/Gypsy
rnd-1__Meconema_thalassinum-238#Unknown	LTR/Gypsy
rnd-1__Meconema_thalassinum-239#Unknown	LTR/Gypsy
rnd-1__Meconema_thalassinum-243#Unknown	LTR/ERV
rnd-1__Meconema_thalassinum-242#Unknown	LTR/Gypsy
rnd-1__Meconema_thalassinum-253#Unknown	LTR
rnd-1__Meconema_thalassinum-265#Unknown	LTR/Copia
rnd-1__Meconema_thalassinum-276#Unknown	LTR/Gypsy
rnd-1__Meconema_thalassinum-277#Unknown	LTR/Gypsy
rnd-1__Meconema_thalassinum-278#Unknown	LTR/Gypsy
rnd-1__Meconema_thalassinum-282#Unknown	LTR/Gypsy
rnd-1__Meconema_thalassinum-292#Unknown	LTR/Copia
rnd-1__Meconema_thalassinum-300#Unknown	LTR/Gypsy
rnd-1__Meconema_thalassinum-301#Unknown	LTR/Gypsy
rnd-1__Meconema_thalassinum-314#Unknown	LTR/Gypsy
rnd-1__Meconema_thalassinum-319#Unknown	LTR/Gypsy
rnd-1__Meconema_thalassinum-324#Unknown	LTR/Gypsy
rnd-1__Meconema_thalassinum-330#Unknown	LTR/Gypsy
rnd-1__Meconema_thalassinum-337#Unknown	LTR
rnd-1__Meconema_thalassinum-342#Unknown	LTR
rnd-1__Meconema_thalassinum-353#Unknown	LTR
rnd-1__Meconema_thalassinum-354#Unknown	LTR
rnd-1__Meconema_thalassinum-356#Unknown	LTR
rnd-1__Meconema_thalassinum-362#Unknown	LTR/Gypsy
rnd-1__Meconema_thalassinum-366#Unknown	LTR/Gypsy
rnd-1__Meconema_thalassinum-369#Unknown	LTR/Gypsy
rnd-1__Meconema_thalassinum-370#Unknown	LTR/ERV
rnd-1__Meconema_thalassinum-375#Unknown	LTR/Gypsy
rnd-1__Meconema_thalassinum-376#Unknown	LTR/Gypsy
rnd-1__Meconema_thalassinum-377#Unknown	LTR
rnd-1__Meconema_thalassinum-381#Unknown	LTR/Copia
rnd-1__Meconema_thalassinum-384#Unknown	LTR
rnd-1__Meconema_thalassinum-387#Unknown	LTR/Gypsy
rnd-1__Meconema_thalassinum-391#Unknown	LTR
rnd-1__Meconema_thalassinum-394#Unknown	LTR/Gypsy
rnd-1__Meconema_thalassinum-400#Unknown	LTR/Gypsy
rnd-1__Meconema_thalassinum-396#Unknown	LTR
rnd-1__Meconema_thalassinum-413#Unknown	LTR
rnd-1__Meconema_thalassinum-421#Unknown	LTR/Gypsy
rnd-1__Meconema_thalassinum-409#Unknown	LTR/Copia
rnd-1__Meconema_thalassinum-436#Unknown	LTR/Copia
rnd-1__Meconema_thalassinum-441#Unknown	LTR/Copia
rnd-1__Meconema_thalassinum-445#Unknown	LTR/ERV
rnd-1__Meconema_thalassinum-450#Unknown	LTR/Gypsy
rnd-1__Meconema_thalassinum-460#Unknown	LTR/Gypsy
rnd-1__Meconema_thalassinum-466#Unknown	LTR/Gypsy
rnd-1__Meconema_thalassinum-471#Unknown	LTR/Pao
rnd-1__Meconema_thalassinum-474#Unknown	LTR/ERV
rnd-1__Meconema_thalassinum-480#Unknown	LTR/Gypsy
rnd-1__Meconema_thalassinum-490#Unknown	LTR
rnd-1__Meconema_thalassinum-492#Unknown	LTR/Gypsy
rnd-1__Meconema_thalassinum-494#Unknown	LTR/Gypsy
rnd-1__Meconema_thalassinum-498#Unknown	LTR/Gypsy
rnd-1__Meconema_thalassinum-499#Unknown	LTR/Gypsy
rnd-1__Meconema_thalassinum-502#Unknown	LTR/Gypsy
rnd-1__Meconema_thalassinum-504#Unknown	LTR/Pao
rnd-1__Meconema_thalassinum-506#Unknown	LTR/Gypsy
rnd-1__Meconema_thalassinum-510#Unknown	LTR/Gypsy
rnd-1__Meconema_thalassinum-520#Unknown	LTR/Gypsy
rnd-1__Meconema_thalassinum-523#Unknown	LTR/Gypsy
rnd-1__Meconema_thalassinum-526#Unknown	LTR/Copia
rnd-1__Meconema_thalassinum-529#Unknown	LTR/Pao
rnd-1__Meconema_thalassinum-534#Unknown	LTR/Copia
rnd-1__Meconema_thalassinum-539#Unknown	LTR/Copia
rnd-1__Meconema_thalassinum-540#Unknown	LTR/Copia
rnd-1__Meconema_thalassinum-541#Unknown	LTR/Gypsy
rnd-1__Meconema_thalassinum-543#Unknown	LTR/Pao
rnd-1__Meconema_thalassinum-549#Unknown	LTR/ERV
rnd-1__Meconema_thalassinum-552#Unknown	LTR/Pao
rnd-1__Meconema_thalassinum-546#Unknown	LTR/Copia
rnd-1__Meconema_thalassinum-567#Unknown	LTR
rnd-1__Meconema_thalassinum-574#Unknown	LTR/Copia
rnd-1__Meconema_thalassinum-581#Unknown	LTR/Gypsy
rnd-1__Meconema_thalassinum-583#Unknown	LTR/Gypsy
rnd-1__Meconema_thalassinum-591#Unknown	LTR
rnd-1__Meconema_thalassinum-604#Unknown	LTR/Gypsy
rnd-1__Meconema_thalassinum-606#Unknown	LTR/Copia
rnd-1__Meconema_thalassinum-609#Unknown	LTR/Gypsy
rnd-1__Meconema_thalassinum-610#Unknown	LTR/Gypsy
rnd-1__Meconema_thalassinum-614#Unknown	LTR/Gypsy
rnd-1__Meconema_thalassinum-617#Unknown	LTR/Gypsy
rnd-1__Meconema_thalassinum-618#Unknown	LTR/Copia
rnd-1__Meconema_thalassinum-630#Unknown	LTR
rnd-1__Meconema_thalassinum-634#Unknown	LTR/Gypsy
rnd-1__Meconema_thalassinum-635#Unknown	LTR/Gypsy
rnd-1__Meconema_thalassinum-637#Unknown	LTR/Gypsy
rnd-1__Meconema_thalassinum-650#Unknown	LTR
rnd-1__Meconema_thalassinum-651#Unknown	LTR/Gypsy
rnd-1__Meconema_thalassinum-654#Unknown	LTR
rnd-1__Meconema_thalassinum-662#Unknown	LTR
rnd-1__Meconema_thalassinum-669#Unknown	LTR/Gypsy
rnd-1__Meconema_thalassinum-676#Unknown	LTR
rnd-1__Meconema_thalassinum-679#Unknown	LTR/Gypsy
rnd-1__Meconema_thalassinum-664#Unknown	LTR/Gypsy
rnd-1__Meconema_thalassinum-687#Unknown	LTR/Gypsy
rnd-1__Meconema_thalassinum-708#Unknown	LTR/Gypsy
rnd-1__Meconema_thalassinum-711#Unknown	LTR/Gypsy
rnd-1__Meconema_thalassinum-721#Unknown	LTR/Gypsy
rnd-1__Meconema_thalassinum-724#Unknown	LTR/Copia
rnd-1__Meconema_thalassinum-730#Unknown	LTR/Gypsy
rnd-1__Meconema_thalassinum-744#Unknown	LTR
rnd-1__Meconema_thalassinum-746#Unknown	LTR/Pao
rnd-1__Meconema_thalassinum-749#Unknown	LTR/Gypsy
rnd-1__Meconema_thalassinum-759#Unknown	LTR/Gypsy
rnd-1__Meconema_thalassinum-761#Unknown	LTR/Gypsy
rnd-1__Meconema_thalassinum-770#Unknown	LTR/Gypsy
rnd-1__Meconema_thalassinum-771#Unknown	LTR
rnd-1__Meconema_thalassinum-773#Unknown	LTR/Copia
rnd-1__Meconema_thalassinum-774#Unknown	LTR/Gypsy
rnd-1__Meconema_thalassinum-778#Unknown	LTR/Copia
rnd-1__Meconema_thalassinum-793#Unknown	LTR/Gypsy
rnd-1__Meconema_thalassinum-795#Unknown	LTR/Copia
rnd-1__Meconema_thalassinum-798#Unknown	LTR/Gypsy
rnd-1__Meconema_thalassinum-803#Unknown	LTR/Gypsy
rnd-1__Meconema_thalassinum-805#Unknown	LTR
rnd-1__Meconema_thalassinum-811#Unknown	LTR/Gypsy
rnd-1__Meconema_thalassinum-815#Unknown	LTR/Gypsy
rnd-1__Meconema_thalassinum-826#Unknown	LTR/Gypsy
rnd-1__Meconema_thalassinum-830#Unknown	LTR/ERV
rnd-1__Meconema_thalassinum-841#Unknown	LTR/Copia
rnd-1__Meconema_thalassinum-848#Unknown	LTR
rnd-1__Meconema_thalassinum-851#Unknown	LTR/Gypsy
rnd-1__Meconema_thalassinum-855#Unknown	LTR/Pao
rnd-1__Meconema_thalassinum-860#Unknown	LTR/Pao
rnd-1__Meconema_thalassinum-863#Unknown	LTR/Gypsy
rnd-1__Meconema_thalassinum-866#Unknown	LTR
rnd-1__Meconema_thalassinum-873#Unknown	LTR/Pao
rnd-1__Meconema_thalassinum-876#Unknown	LTR/Gypsy
rnd-1__Meconema_thalassinum-879#Unknown	LTR/Gypsy
rnd-1__Meconema_thalassinum-884#Unknown	LTR/Gypsy
rnd-1__Meconema_thalassinum-897#Unknown	LTR/Gypsy
rnd-1__Meconema_thalassinum-901#Unknown	LTR/Copia
rnd-1__Meconema_thalassinum-903#Unknown	LTR
rnd-1__Meconema_thalassinum-905#Unknown	LTR
rnd-1__Meconema_thalassinum-910#Unknown	LTR/Gypsy
rnd-1__Meconema_thalassinum-911#Unknown	LTR
rnd-1__Meconema_thalassinum-912#Unknown	LTR/Copia
rnd-1__Meconema_thalassinum-916#Unknown	LTR/Gypsy
rnd-1__Meconema_thalassinum-918#Unknown	LTR/Pao
rnd-1__Meconema_thalassinum-940#Unknown	LTR/Gypsy
rnd-1__Meconema_thalassinum-942#Unknown	LTR/Gypsy
rnd-2__Meconema_thalassinum-29#Unknown	LTR/Gypsy
rnd-3__Meconema_thalassinum-914#Unknown	LTR/Copia
rnd-3__Meconema_thalassinum-149#Unknown	LTR/Gypsy
rnd-3__Meconema_thalassinum-1411#Unknown	LTR/Pao
rnd-3__Meconema_thalassinum-218#Unknown	LTR/Gypsy
rnd-3__Meconema_thalassinum-1417#Unknown	LTR/Gypsy
rnd-3__Meconema_thalassinum-411#Unknown	LTR/Gypsy
rnd-3__Meconema_thalassinum-521#Unknown	LTR/Gypsy
rnd-4__Meconema_thalassinum-1900#Unknown	LTR/Gypsy
rnd-4__Meconema_thalassinum-781#Unknown	LTR/Gypsy
rnd-4__Meconema_thalassinum-1530#Unknown	LTR/Gypsy
rnd-4__Meconema_thalassinum-1420#Unknown	LTR/Gypsy
rnd-4__Meconema_thalassinum-3930#Unknown	LTR/Copia
rnd-4__Meconema_thalassinum-2082#Unknown	LTR/Gypsy
rnd-4__Meconema_thalassinum-668#Unknown	LTR
rnd-4__Meconema_thalassinum-1802#Unknown	LTR
rnd-4__Meconema_thalassinum-2767#Unknown	LTR/Gypsy
rnd-4__Meconema_thalassinum-222#Unknown	LTR
rnd-4__Meconema_thalassinum-374#Unknown	LTR/Gypsy
rnd-4__Meconema_thalassinum-6#Unknown	LTR/Copia
rnd-4__Meconema_thalassinum-1659#Unknown	LTR/Gypsy
rnd-4__Meconema_thalassinum-1953#Unknown	LTR/Gypsy
rnd-4__Meconema_thalassinum-2177#Unknown	LTR/Gypsy
rnd-4__Meconema_thalassinum-1176#Unknown	LTR/Pao
rnd-4__Meconema_thalassinum-9#Unknown	LTR/Gypsy
rnd-4__Meconema_thalassinum-4322#Unknown	LTR/ERV
rnd-4__Meconema_thalassinum-277#Unknown	LTR/Gypsy
rnd-4__Meconema_thalassinum-2331#Unknown	LTR/Gypsy
rnd-4__Meconema_thalassinum-3595#Unknown	LTR/Pao
rnd-4__Meconema_thalassinum-4774#Unknown	LTR/Pao
rnd-4__Meconema_thalassinum-694#Unknown	LTR/Copia
rnd-4__Meconema_thalassinum-4658#Unknown	LTR/Gypsy
rnd-4__Meconema_thalassinum-427#Unknown	LTR/Gypsy
rnd-4__Meconema_thalassinum-2341#Unknown	LTR/Gypsy
rnd-4__Meconema_thalassinum-1500#Unknown	LTR/Gypsy
rnd-4__Meconema_thalassinum-2444#Unknown	LTR/Gypsy
rnd-4__Meconema_thalassinum-2181#Unknown	LTR/Gypsy
rnd-4__Meconema_thalassinum-250#Unknown	LTR/Gypsy
rnd-4__Meconema_thalassinum-2435#Unknown	LTR
rnd-4__Meconema_thalassinum-134#Unknown	LTR/Gypsy
rnd-4__Meconema_thalassinum-1712#Unknown	LTR/Gypsy
rnd-4__Meconema_thalassinum-1567#Unknown	LTR/Gypsy
rnd-4__Meconema_thalassinum-15#Unknown	LTR/Gypsy
rnd-4__Meconema_thalassinum-1528#Unknown	LTR
rnd-4__Meconema_thalassinum-641#Unknown	LTR/Copia
rnd-4__Meconema_thalassinum-982#Unknown	LTR/Gypsy
rnd-4__Meconema_thalassinum-4952#Unknown	LTR/Gypsy
rnd-4__Meconema_thalassinum-52#Unknown	LTR
rnd-4__Meconema_thalassinum-756#Unknown	LTR/Gypsy
rnd-4__Meconema_thalassinum-81#Unknown	LTR
rnd-4__Meconema_thalassinum-958#Unknown	LTR
rnd-4__Meconema_thalassinum-2168#Unknown	LTR/Gypsy
rnd-4__Meconema_thalassinum-4431#Unknown	LTR/ERV
rnd-4__Meconema_thalassinum-1020#Unknown	LTR
rnd-4__Meconema_thalassinum-3824#Unknown	LTR/Gypsy
rnd-4__Meconema_thalassinum-120#Unknown	LTR/Pao
rnd-4__Meconema_thalassinum-865#Unknown	LTR/ERV
rnd-4__Meconema_thalassinum-893#Unknown	LTR/Pao
rnd-4__Meconema_thalassinum-470#Unknown	LTR/Gypsy
rnd-4__Meconema_thalassinum-194#Unknown	LTR/Pao
rnd-4__Meconema_thalassinum-5088#Unknown	LTR/Gypsy
rnd-4__Meconema_thalassinum-1511#Unknown	LTR/Gypsy
rnd-4__Meconema_thalassinum-182#Unknown	LTR/Gypsy
rnd-4__Meconema_thalassinum-3146#Unknown	LTR/Gypsy
rnd-4__Meconema_thalassinum-1228#Unknown	LTR/Gypsy
rnd-4__Meconema_thalassinum-2088#Unknown	LTR/Gypsy
rnd-4__Meconema_thalassinum-3948#Unknown	LTR/Copia
rnd-4__Meconema_thalassinum-947#Unknown	LTR/Gypsy
rnd-4__Meconema_thalassinum-896#Unknown	LTR/Gypsy
rnd-4__Meconema_thalassinum-1196#Unknown	LTR/Gypsy
rnd-4__Meconema_thalassinum-2064#Unknown	LTR/Gypsy
rnd-4__Meconema_thalassinum-150#Unknown	LTR/Gypsy
rnd-4__Meconema_thalassinum-1414#Unknown	LTR/Gypsy
rnd-4__Meconema_thalassinum-1489#Unknown	LTR/Gypsy
rnd-4__Meconema_thalassinum-1644#Unknown	LTR/Copia
rnd-4__Meconema_thalassinum-466#Unknown	LTR/Gypsy
rnd-4__Meconema_thalassinum-2010#Unknown	LTR/Gypsy
rnd-4__Meconema_thalassinum-347#Unknown	LTR/Gypsy
rnd-4__Meconema_thalassinum-1371#Unknown	LTR/Gypsy
rnd-4__Meconema_thalassinum-1221#Unknown	LTR
rnd-4__Meconema_thalassinum-219#Unknown	LTR/Copia
rnd-4__Meconema_thalassinum-2454#Unknown	LTR
rnd-4__Meconema_thalassinum-4895#Unknown	LTR/Gypsy
rnd-4__Meconema_thalassinum-1613#Unknown	LTR/Gypsy
rnd-4__Meconema_thalassinum-830#Unknown	LTR/Gypsy
rnd-4__Meconema_thalassinum-4775#Unknown	LTR/Pao
rnd-4__Meconema_thalassinum-690#Unknown	LTR/Gypsy
rnd-4__Meconema_thalassinum-1643#Unknown	LTR/Copia
rnd-4__Meconema_thalassinum-1594#Unknown	LTR/Gypsy
rnd-4__Meconema_thalassinum-1690#Unknown	LTR/Gypsy
rnd-4__Meconema_thalassinum-3352#Unknown	LTR
rnd-4__Meconema_thalassinum-4042#Unknown	LTR/Gypsy
rnd-4__Meconema_thalassinum-884#Unknown	LTR/Gypsy
rnd-4__Meconema_thalassinum-1655#Unknown	LTR/Gypsy
rnd-4__Meconema_thalassinum-817#Unknown	LTR/Gypsy
rnd-4__Meconema_thalassinum-917#Unknown	LTR/Gypsy
rnd-4__Meconema_thalassinum-1476#Unknown	LTR
rnd-4__Meconema_thalassinum-2844#Unknown	LTR/Copia
rnd-4__Meconema_thalassinum-1555#Unknown	LTR/Pao
rnd-4__Meconema_thalassinum-1103#Unknown	LTR
rnd-4__Meconema_thalassinum-2190#Unknown	LTR/Gypsy
rnd-4__Meconema_thalassinum-871#Unknown	LTR/Gypsy
rnd-4__Meconema_thalassinum-728#Unknown	LTR/Gypsy
rnd-4__Meconema_thalassinum-2832#Unknown	LTR/ERV
rnd-4__Meconema_thalassinum-319#Unknown	LTR/Pao
rnd-4__Meconema_thalassinum-2845#Unknown	LTR/Gypsy
rnd-4__Meconema_thalassinum-546#Unknown	LTR/Gypsy
rnd-4__Meconema_thalassinum-3881#Unknown	LTR
rnd-4__Meconema_thalassinum-1662#Unknown	LTR/Gypsy
rnd-4__Meconema_thalassinum-3658#Unknown	LTR/Pao
rnd-4__Meconema_thalassinum-3123#Unknown	LTR
rnd-4__Meconema_thalassinum-3089#Unknown	LTR
rnd-4__Meconema_thalassinum-651#Unknown	LTR/Gypsy
rnd-4__Meconema_thalassinum-1531#Unknown	LTR/Pao
rnd-4__Meconema_thalassinum-2136#Unknown	LTR/Gypsy
rnd-4__Meconema_thalassinum-656#Unknown	LTR/Gypsy
rnd-4__Meconema_thalassinum-2449#Unknown	LTR/Gypsy
rnd-4__Meconema_thalassinum-1805#Unknown	LTR/Gypsy
rnd-4__Meconema_thalassinum-2417#Unknown	LTR/Copia
rnd-4__Meconema_thalassinum-3732#Unknown	LTR/Gypsy
rnd-4__Meconema_thalassinum-1323#Unknown	LTR
rnd-4__Meconema_thalassinum-387#Unknown	LTR/Gypsy
rnd-4__Meconema_thalassinum-121#Unknown	LTR/Gypsy
rnd-4__Meconema_thalassinum-3838#Unknown	LTR/Gypsy
rnd-4__Meconema_thalassinum-17#Unknown	LTR
rnd-4__Meconema_thalassinum-1584#Unknown	LTR/Gypsy
rnd-4__Meconema_thalassinum-1630#Unknown	LTR/Gypsy
rnd-4__Meconema_thalassinum-3817#Unknown	LTR/Gypsy
rnd-4__Meconema_thalassinum-1125#Unknown	LTR/Gypsy
rnd-5__Meconema_thalassinum-113#Unknown	LTR/Gypsy
rnd-5__Meconema_thalassinum-28#Unknown	LTR
rnd-5__Meconema_thalassinum-2715#Unknown	LTR/Gypsy
rnd-5__Meconema_thalassinum-1243#Unknown	LTR
rnd-5__Meconema_thalassinum-1185#Unknown	LTR/Gypsy
rnd-5__Meconema_thalassinum-2520#Unknown	LTR
rnd-5__Meconema_thalassinum-478#Unknown	LTR/Gypsy
rnd-5__Meconema_thalassinum-422#Unknown	LTR
rnd-5__Meconema_thalassinum-2240#Unknown	LTR/Copia
rnd-5__Meconema_thalassinum-211#Unknown	LTR/Gypsy
rnd-5__Meconema_thalassinum-6588#Unknown	LTR/Gypsy
rnd-5__Meconema_thalassinum-2897#Unknown	LTR/Gypsy
rnd-5__Meconema_thalassinum-1689#Unknown	LTR/Gypsy
rnd-5__Meconema_thalassinum-1030#Unknown	LTR/Gypsy
rnd-5__Meconema_thalassinum-402#Unknown	LTR/Gypsy
rnd-5__Meconema_thalassinum-1169#Unknown	LTR
rnd-5__Meconema_thalassinum-1721#Unknown	LTR
rnd-5__Meconema_thalassinum-877#Unknown	LTR
rnd-5__Meconema_thalassinum-3365#Unknown	LTR/Gypsy
rnd-5__Meconema_thalassinum-3410#Unknown	LTR/Gypsy
rnd-5__Meconema_thalassinum-3978#Unknown	LTR/Gypsy
rnd-5__Meconema_thalassinum-2671#Unknown	LTR/Gypsy
rnd-5__Meconema_thalassinum-839#Unknown	LTR
rnd-5__Meconema_thalassinum-2220#Unknown	LTR
rnd-5__Meconema_thalassinum-1788#Unknown	LTR/Gypsy
rnd-5__Meconema_thalassinum-5909#Unknown	LTR/Gypsy
rnd-5__Meconema_thalassinum-2685#Unknown	LTR/Gypsy
rnd-5__Meconema_thalassinum-1071#Unknown	LTR/Gypsy
rnd-5__Meconema_thalassinum-2210#Unknown	LTR/Gypsy
rnd-5__Meconema_thalassinum-370#Unknown	LTR/Gypsy
rnd-5__Meconema_thalassinum-916#Unknown	LTR/Gypsy
rnd-5__Meconema_thalassinum-7219#Unknown	LTR/ERV
rnd-5__Meconema_thalassinum-4566#Unknown	LTR
rnd-5__Meconema_thalassinum-1587#Unknown	LTR/Copia
rnd-5__Meconema_thalassinum-722#Unknown	LTR/Gypsy
rnd-5__Meconema_thalassinum-324#Unknown	LTR/Copia
rnd-5__Meconema_thalassinum-3264#Unknown	LTR/Copia
rnd-5__Meconema_thalassinum-152#Unknown	LTR/Gypsy
rnd-5__Meconema_thalassinum-1347#Unknown	LTR/Gypsy
rnd-5__Meconema_thalassinum-4188#Unknown	LTR/Gypsy
rnd-5__Meconema_thalassinum-3948#Unknown	LTR/Copia
rnd-5__Meconema_thalassinum-1449#Unknown	LTR/Gypsy
rnd-5__Meconema_thalassinum-1060#Unknown	LTR/Gypsy
rnd-5__Meconema_thalassinum-1892#Unknown	LTR/Gypsy
rnd-5__Meconema_thalassinum-201#Unknown	LTR/Gypsy
rnd-5__Meconema_thalassinum-1484#Unknown	LTR/Pao
rnd-5__Meconema_thalassinum-3129#Unknown	LTR
rnd-5__Meconema_thalassinum-4174#Unknown	LTR/Gypsy
rnd-5__Meconema_thalassinum-10295#Unknown	LTR/Gypsy
rnd-5__Meconema_thalassinum-1088#Unknown	LTR
rnd-5__Meconema_thalassinum-2719#Unknown	LTR/Gypsy
rnd-5__Meconema_thalassinum-2606#Unknown	LTR/Gypsy
rnd-5__Meconema_thalassinum-810#Unknown	LTR/Gypsy
rnd-5__Meconema_thalassinum-7824#Unknown	LTR
rnd-5__Meconema_thalassinum-1681#Unknown	LTR/Gypsy
rnd-5__Meconema_thalassinum-4096#Unknown	LTR/Gypsy
rnd-5__Meconema_thalassinum-1908#Unknown	LTR/Gypsy
rnd-5__Meconema_thalassinum-55#Unknown	LTR/Gypsy
rnd-5__Meconema_thalassinum-1620#Unknown	LTR/Pao
rnd-5__Meconema_thalassinum-2855#Unknown	LTR/Gypsy
rnd-5__Meconema_thalassinum-1029#Unknown	LTR/Gypsy
rnd-5__Meconema_thalassinum-1456#Unknown	LTR/Gypsy
rnd-5__Meconema_thalassinum-2359#Unknown	LTR/Pao
rnd-5__Meconema_thalassinum-6230#Unknown	LTR/ERV
rnd-5__Meconema_thalassinum-5714#Unknown	LTR
rnd-5__Meconema_thalassinum-3440#Unknown	LTR/Gypsy
rnd-5__Meconema_thalassinum-1306#Unknown	LTR/Gypsy
rnd-5__Meconema_thalassinum-1970#Unknown	LTR/Copia
rnd-5__Meconema_thalassinum-12#Unknown	LTR
rnd-5__Meconema_thalassinum-1619#Unknown	LTR
rnd-5__Meconema_thalassinum-1250#Unknown	LTR/Gypsy
rnd-5__Meconema_thalassinum-328#Unknown	LTR
rnd-5__Meconema_thalassinum-2972#Unknown	LTR/Gypsy
rnd-5__Meconema_thalassinum-2999#Unknown	LTR/Gypsy
rnd-5__Meconema_thalassinum-3892#Unknown	LTR
rnd-5__Meconema_thalassinum-3317#Unknown	LTR/Gypsy
rnd-5__Meconema_thalassinum-3088#Unknown	LTR/Gypsy
rnd-5__Meconema_thalassinum-1814#Unknown	LTR/Pao
rnd-5__Meconema_thalassinum-5971#Unknown	LTR/Gypsy
rnd-5__Meconema_thalassinum-7149#Unknown	LTR/Copia
rnd-5__Meconema_thalassinum-1199#Unknown	LTR/Pao
rnd-5__Meconema_thalassinum-3333#Unknown	LTR
rnd-5__Meconema_thalassinum-7168#Unknown	LTR
rnd-5__Meconema_thalassinum-3215#Unknown	LTR/Gypsy
rnd-5__Meconema_thalassinum-2214#Unknown	LTR
rnd-5__Meconema_thalassinum-1404#Unknown	LTR/Gypsy
rnd-5__Meconema_thalassinum-4798#Unknown	LTR
rnd-5__Meconema_thalassinum-7527#Unknown	LTR/Gypsy
rnd-5__Meconema_thalassinum-483#Unknown	LTR/Pao
rnd-5__Meconema_thalassinum-2530#Unknown	LTR
rnd-5__Meconema_thalassinum-3853#Unknown	LTR/Gypsy
rnd-5__Meconema_thalassinum-460#Unknown	LTR/Gypsy
rnd-5__Meconema_thalassinum-735#Unknown	LTR/Copia
rnd-5__Meconema_thalassinum-945#Unknown	LTR/Gypsy
rnd-5__Meconema_thalassinum-1509#Unknown	LTR/Gypsy
rnd-5__Meconema_thalassinum-2857#Unknown	LTR/Gypsy
rnd-5__Meconema_thalassinum-3525#Unknown	LTR/Gypsy
rnd-5__Meconema_thalassinum-2207#Unknown	LTR/Gypsy
rnd-5__Meconema_thalassinum-3661#Unknown	LTR/Gypsy
rnd-5__Meconema_thalassinum-7331#Unknown	LTR/Gypsy
rnd-5__Meconema_thalassinum-1906#Unknown	LTR/Gypsy
rnd-5__Meconema_thalassinum-3867#Unknown	LTR/Gypsy
rnd-5__Meconema_thalassinum-4998#Unknown	LTR/Gypsy
rnd-5__Meconema_thalassinum-1316#Unknown	LTR/Gypsy
rnd-5__Meconema_thalassinum-4532#Unknown	LTR/Pao
rnd-5__Meconema_thalassinum-535#Unknown	LTR/Gypsy
rnd-5__Meconema_thalassinum-3675#Unknown	LTR
rnd-5__Meconema_thalassinum-281#Unknown	LTR
rnd-5__Meconema_thalassinum-1805#Unknown	LTR/Gypsy
rnd-5__Meconema_thalassinum-1535#Unknown	LTR/Copia
rnd-5__Meconema_thalassinum-4281#Unknown	LTR/Copia
rnd-5__Meconema_thalassinum-1543#Unknown	LTR/Gypsy
rnd-5__Meconema_thalassinum-3131#Unknown	LTR/Copia
rnd-5__Meconema_thalassinum-6067#Unknown	LTR/Pao
rnd-5__Meconema_thalassinum-406#Unknown	LTR/Pao
rnd-5__Meconema_thalassinum-2660#Unknown	LTR/Gypsy
rnd-5__Meconema_thalassinum-2938#Unknown	LTR/Gypsy
rnd-5__Meconema_thalassinum-7268#Unknown	LTR/Gypsy
rnd-5__Meconema_thalassinum-3380#Unknown	LTR/Gypsy
rnd-5__Meconema_thalassinum-4851#Unknown	LTR
rnd-5__Meconema_thalassinum-6665#Unknown	LTR/Gypsy
rnd-5__Meconema_thalassinum-2257#Unknown	LTR/Gypsy
rnd-5__Meconema_thalassinum-5910#Unknown	LTR/Gypsy
rnd-5__Meconema_thalassinum-879#Unknown	LTR/Gypsy
rnd-5__Meconema_thalassinum-9136#Unknown	LTR/Gypsy
rnd-5__Meconema_thalassinum-3660#Unknown	LTR/Gypsy
rnd-5__Meconema_thalassinum-813#Unknown	LTR
rnd-5__Meconema_thalassinum-608#Unknown	LTR/Gypsy
rnd-5__Meconema_thalassinum-1144#Unknown	LTR/Gypsy
rnd-5__Meconema_thalassinum-2833#Unknown	LTR/Gypsy
rnd-5__Meconema_thalassinum-2672#Unknown	LTR/Gypsy
rnd-5__Meconema_thalassinum-5839#Unknown	LTR/Gypsy
rnd-5__Meconema_thalassinum-8677#Unknown	LTR/Gypsy
rnd-5__Meconema_thalassinum-599#Unknown	LTR/Gypsy
rnd-5__Meconema_thalassinum-11516#Unknown	LTR/Gypsy
rnd-5__Meconema_thalassinum-12031#Unknown	LTR/Gypsy
rnd-5__Meconema_thalassinum-5888#Unknown	LTR/Gypsy
rnd-5__Meconema_thalassinum-297#Unknown	LTR/Gypsy
rnd-5__Meconema_thalassinum-1302#Unknown	LTR/Gypsy
rnd-5__Meconema_thalassinum-4583#Unknown	LTR/Gypsy
rnd-5__Meconema_thalassinum-530#Unknown	LTR/Gypsy
rnd-5__Meconema_thalassinum-3555#Unknown	LTR
rnd-5__Meconema_thalassinum-7994#Unknown	LTR/Gypsy
rnd-5__Meconema_thalassinum-178#Unknown	LTR/Copia
rnd-5__Meconema_thalassinum-1080#Unknown	LTR/Copia
rnd-5__Meconema_thalassinum-1977#Unknown	LTR/Gypsy
rnd-5__Meconema_thalassinum-5892#Unknown	LTR
rnd-5__Meconema_thalassinum-4968#Unknown	LTR
rnd-5__Meconema_thalassinum-5466#Unknown	LTR/Gypsy
rnd-5__Meconema_thalassinum-1341#Unknown	LTR/Gypsy
rnd-5__Meconema_thalassinum-2529#Unknown	LTR/Gypsy
rnd-5__Meconema_thalassinum-3456#Unknown	LTR/Gypsy
rnd-5__Meconema_thalassinum-4543#Unknown	LTR
rnd-5__Meconema_thalassinum-8437#Unknown	LTR/Copia
rnd-5__Meconema_thalassinum-2449#Unknown	LTR/Gypsy
rnd-5__Meconema_thalassinum-1614#Unknown	LTR/Gypsy
rnd-5__Meconema_thalassinum-3239#Unknown	LTR/Copia
rnd-5__Meconema_thalassinum-1251#Unknown	LTR/Copia
rnd-5__Meconema_thalassinum-15143#Unknown	LTR/Gypsy
rnd-5__Meconema_thalassinum-3280#Unknown	LTR/Copia
rnd-5__Meconema_thalassinum-7497#Unknown	LTR/Gypsy
rnd-5__Meconema_thalassinum-12180#Unknown	LTR/Gypsy
rnd-5__Meconema_thalassinum-432#Unknown	LTR/Copia
rnd-5__Meconema_thalassinum-9133#Unknown	LTR/Gypsy
rnd-5__Meconema_thalassinum-8100#Unknown	LTR/Gypsy
rnd-5__Meconema_thalassinum-3742#Unknown	LTR/Gypsy
rnd-5__Meconema_thalassinum-9196#Unknown	LTR/Gypsy
rnd-5__Meconema_thalassinum-953#Unknown	LTR/Gypsy
rnd-5__Meconema_thalassinum-910#Unknown	LTR/Gypsy
rnd-5__Meconema_thalassinum-3951#Unknown	LTR
rnd-5__Meconema_thalassinum-1032#Unknown	LTR/Gypsy
rnd-5__Meconema_thalassinum-1467#Unknown	LTR
rnd-5__Meconema_thalassinum-1964#Unknown	LTR/Gypsy
rnd-5__Meconema_thalassinum-7864#Unknown	LTR/Gypsy
rnd-5__Meconema_thalassinum-3655#Unknown	LTR/Gypsy
rnd-5__Meconema_thalassinum-821#Unknown	LTR/Gypsy
rnd-5__Meconema_thalassinum-569#Unknown	LTR/Gypsy
rnd-5__Meconema_thalassinum-2977#Unknown	LTR/Gypsy
rnd-5__Meconema_thalassinum-2725#Unknown	LTR/Gypsy
rnd-5__Meconema_thalassinum-4820#Unknown	LTR/Gypsy
rnd-5__Meconema_thalassinum-6692#Unknown	LTR/Copia
rnd-5__Meconema_thalassinum-1656#Unknown	LTR/Gypsy
rnd-5__Meconema_thalassinum-99#Unknown	LTR/Gypsy
rnd-5__Meconema_thalassinum-815#Unknown	LTR/Copia
rnd-5__Meconema_thalassinum-2479#Unknown	LTR/Copia
rnd-5__Meconema_thalassinum-711#Unknown	LTR/Copia
rnd-5__Meconema_thalassinum-11071#Unknown	LTR/Gypsy
rnd-5__Meconema_thalassinum-2388#Unknown	LTR
rnd-5__Meconema_thalassinum-5276#Unknown	LTR
rnd-5__Meconema_thalassinum-4970#Unknown	LTR/ERV
rnd-5__Meconema_thalassinum-14#Unknown	LTR/Gypsy
rnd-5__Meconema_thalassinum-1965#Unknown	LTR
rnd-5__Meconema_thalassinum-5103#Unknown	LTR/Gypsy
rnd-5__Meconema_thalassinum-3791#Unknown	LTR/Gypsy
rnd-5__Meconema_thalassinum-3765#Unknown	LTR/Gypsy
rnd-5__Meconema_thalassinum-10329#Unknown	LTR/Gypsy
rnd-5__Meconema_thalassinum-7602#Unknown	LTR/Gypsy
rnd-5__Meconema_thalassinum-3786#Unknown	LTR/Gypsy
[truncated: 10,889 more rows]

## Sheet: Table S3
Table S3 Figure 1 box Ⅲ TE entries.
>ltr-1__Gryllus_bimaculatus-2#DNA/CMC-Chapaev-3
>ltr-1__Gryllus_bimaculatus-11#LTR/Unknown
>ltr-1__Gryllus_bimaculatus-12#LTR/Gypsy
>ltr-1__Gryllus_bimaculatus-13#LTR/Gypsy
>ltr-1__Gryllus_bimaculatus-14#LTR/Unknown
>ltr-1__Gryllus_bimaculatus-15#LTR/Gypsy
>ltr-1__Gryllus_bimaculatus-16#LTR/Unknown
>ltr-1__Gryllus_bimaculatus-4#DNA/TcMar-Tc1
>ltr-1__Gryllus_bimaculatus-5#LTR/Gypsy
>ltr-1__Gryllus_bimaculatus-6#LTR/Unknown
>ltr-1__Gryllus_bimaculatus-7#LTR/Unknown
>ltr-1__Gryllus_bimaculatus-8#LTR/Unknown
>ltr-1__Gryllus_bimaculatus-9#LTR/Unknown
>ltr-1__Gryllus_bimaculatus-10#LTR/Gypsy
>rnd-1__Gryllus_bimaculatus-43#LINE/Dong-R4
>rnd-1__Gryllus_bimaculatus-93#RC/Helitron
>rnd-1__Gryllus_bimaculatus-94#LINE/I-Jockey
>rnd-1__Gryllus_bimaculatus-112#LINE/L2
>rnd-1__Gryllus_bimaculatus-114#LTR/ERV1
>rnd-1__Gryllus_bimaculatus-124#LINE/Dong-R4
>rnd-1__Gryllus_bimaculatus-125#LINE/L2
>rnd-1__Gryllus_bimaculatus-140#LINE/Dong-R4
>rnd-1__Gryllus_bimaculatus-205#DNA/TcMar-Mariner
>rnd-1__Gryllus_bimaculatus-210#LINE/CR1
>rnd-1__Gryllus_bimaculatus-234#LINE/RTE-BovB
>rnd-1__Gryllus_bimaculatus-240#DNA/hAT-Tip100
>rnd-1__Gryllus_bimaculatus-249#LINE/RTE-BovB
>rnd-1__Gryllus_bimaculatus-250#DNA/TcMar-Mariner
>rnd-1__Gryllus_bimaculatus-269#LINE/L2
>rnd-1__Gryllus_bimaculatus-279#DNA/TcMar-Mariner
>rnd-1__Gryllus_bimaculatus-291#LINE/I-Jockey
>rnd-1__Gryllus_bimaculatus-311#LINE/RTE-BovB
>rnd-1__Gryllus_bimaculatus-342#RC/Helitron
>rnd-2__Gryllus_bimaculatus-310#SINE/tRNA
>rnd-2__Gryllus_bimaculatus-93#DNA/PIF-Harbinger
>rnd-3__Gryllus_bimaculatus-47#DNA/hAT-Ac
>rnd-3__Gryllus_bimaculatus-917#RC/Helitron
>rnd-3__Gryllus_bimaculatus-75#LINE/I-Jockey
>rnd-3__Gryllus_bimaculatus-518#DNA/MULE-MuDR
>rnd-3__Gryllus_bimaculatus-1042#DNA/Sola-2
>rnd-3__Gryllus_bimaculatus-593#DNA/hAT-hAT19
>rnd-3__Gryllus_bimaculatus-111#LINE/I
>rnd-3__Gryllus_bimaculatus-380#LINE/Dong-R4
>rnd-3__Gryllus_bimaculatus-985#DNA/hAT-hAT5
>rnd-3__Gryllus_bimaculatus-269#LINE/RTE-BovB
>rnd-3__Gryllus_bimaculatus-575#LINE/RTE-X
>rnd-3__Gryllus_bimaculatus-635#LINE/I
>rnd-3__Gryllus_bimaculatus-1267#DNA/CMC-Chapaev-3
>rnd-3__Gryllus_bimaculatus-90#LINE/RTE-BovB
>rnd-3__Gryllus_bimaculatus-1116#DNA/hAT-Tip100
>rnd-3__Gryllus_bimaculatus-962#LINE/I-Jockey
>rnd-3__Gryllus_bimaculatus-435#DNA/TcMar-Pogo
>rnd-3__Gryllus_bimaculatus-143#LINE/L2
>rnd-3__Gryllus_bimaculatus-1076#LINE/I-Jockey
>rnd-3__Gryllus_bimaculatus-755#DNA/hAT-Ac
>rnd-3__Gryllus_bimaculatus-1574#LINE/RTE-BovB
>rnd-3__Gryllus_bimaculatus-272#LINE/Penelope
>rnd-3__Gryllus_bimaculatus-78#LINE/R2
>rnd-3__Gryllus_bimaculatus-181#LINE/I-Jockey
>rnd-3__Gryllus_bimaculatus-824#SINE/tRNA
>rnd-3__Gryllus_bimaculatus-748#LINE/I-Jockey
>rnd-3__Gryllus_bimaculatus-730#DNA/hAT-Blackjack
>rnd-3__Gryllus_bimaculatus-996#LINE/I-Jockey
>rnd-4__Gryllus_bimaculatus-88#LINE/Dong-R4
>rnd-4__Gryllus_bimaculatus-206#DNA/TcMar-Tc1
>rnd-4__Gryllus_bimaculatus-1304#LINE/L2
>rnd-4__Gryllus_bimaculatus-629#LINE/CR1
>rnd-4__Gryllus_bimaculatus-287#LINE/I
>rnd-4__Gryllus_bimaculatus-1345#LINE/L2
>rnd-4__Gryllus_bimaculatus-465#DNA/TcMar-Tc2
>rnd-4__Gryllus_bimaculatus-389#DNA/Crypton-I
>rnd-4__Gryllus_bimaculatus-230#LINE/Penelope
>rnd-4__Gryllus_bimaculatus-1972#DNA/CMC-Chapaev-3
>rnd-4__Gryllus_bimaculatus-89#DNA/PIF-Spy
>rnd-4__Gryllus_bimaculatus-579#LINE/R1
>rnd-4__Gryllus_bimaculatus-1212#DNA/hAT-Tip100
>rnd-4__Gryllus_bimaculatus-1879#LINE/RTE-BovB
>rnd-4__Gryllus_bimaculatus-305#LINE/I-Jockey
>rnd-4__Gryllus_bimaculatus-6137#DNA/hAT-Ac
>rnd-4__Gryllus_bimaculatus-2123#DNA/hAT-hAT19
>rnd-4__Gryllus_bimaculatus-3643#DNA/TcMar-Tc1
>rnd-4__Gryllus_bimaculatus-1506#LINE/RTE-BovB
>rnd-4__Gryllus_bimaculatus-2914#RC/Helitron
>rnd-4__Gryllus_bimaculatus-1643#DNA/hAT-Ac
>rnd-4__Gryllus_bimaculatus-492#LINE/RTE-BovB
>rnd-4__Gryllus_bimaculatus-1174#DNA/hAT-Tip100
>rnd-4__Gryllus_bimaculatus-179#LINE/Dong-R4
>rnd-4__Gryllus_bimaculatus-844#LINE/I-Jockey
>rnd-4__Gryllus_bimaculatus-4229#DNA/CMC-Chapaev-3
>rnd-4__Gryllus_bimaculatus-858#DNA/Academ-1
>rnd-4__Gryllus_bimaculatus-495#DNA/TcMar-Tc1
>rnd-4__Gryllus_bimaculatus-1146#SINE/B4
>rnd-4__Gryllus_bimaculatus-1140#DNA/CMC-Transib
>rnd-4__Gryllus_bimaculatus-1119#DNA/TcMar-Tc1
>rnd-4__Gryllus_bimaculatus-677#LINE/Penelope
>rnd-4__Gryllus_bimaculatus-46#LINE/Penelope
>rnd-4__Gryllus_bimaculatus-697#LINE/RTE-BovB
>rnd-4__Gryllus_bimaculatus-1708#DNA/PIF-Harbinger
>rnd-4__Gryllus_bimaculatus-949#LINE/RTE-BovB
>rnd-4__Gryllus_bimaculatus-567#LINE/I-Jockey
>rnd-4__Gryllus_bimaculatus-678#LINE/Penelope
>rnd-4__Gryllus_bimaculatus-698#DNA/CMC-Chapaev-3
>rnd-4__Gryllus_bimaculatus-1246#SINE/tRNA
>rnd-4__Gryllus_bimaculatus-429#DNA/hAT-Tip100
>rnd-4__Gryllus_bimaculatus-299#LINE/I-Jockey
>rnd-4__Gryllus_bimaculatus-32#LINE/I
>rnd-4__Gryllus_bimaculatus-2991#LINE/I-Jockey
>rnd-4__Gryllus_bimaculatus-78#DNA/hAT-hAT19
>rnd-4__Gryllus_bimaculatus-430#LINE/Dong-R4
>rnd-4__Gryllus_bimaculatus-1549#LINE/Penelope
>rnd-4__Gryllus_bimaculatus-1300#LINE/RTE-BovB
>rnd-4__Gryllus_bimaculatus-561#DNA/hAT-hAT19
>rnd-4__Gryllus_bimaculatus-231#LINE/Penelope
>rnd-4__Gryllus_bimaculatus-2951#LINE/I-Jockey
>rnd-4__Gryllus_bimaculatus-2586#LINE/CR1
>rnd-4__Gryllus_bimaculatus-1269#DNA/TcMar-Mariner
>rnd-4__Gryllus_bimaculatus-871#DNA/CMC-Chapaev-3
>rnd-4__Gryllus_bimaculatus-420#LINE/RTE-BovB
>rnd-4__Gryllus_bimaculatus-1508#LINE/I
>rnd-4__Gryllus_bimaculatus-717#LINE/I-Jockey
>rnd-4__Gryllus_bimaculatus-2085#LINE/I
>rnd-4__Gryllus_bimaculatus-1957#LINE/I
>rnd-4__Gryllus_bimaculatus-1702#LINE/I-Jockey
>rnd-4__Gryllus_bimaculatus-7282#LINE/I
>rnd-4__Gryllus_bimaculatus-2402#DNA/TcMar-Tc1
>rnd-4__Gryllus_bimaculatus-1679#LTR/Gypsy
>rnd-4__Gryllus_bimaculatus-2018#LINE/CR1
>rnd-4__Gryllus_bimaculatus-1362#SINE/U
>rnd-4__Gryllus_bimaculatus-1033#LINE/I-Jockey
>rnd-4__Gryllus_bimaculatus-471#DNA/hAT-Tip100
>rnd-4__Gryllus_bimaculatus-1793#DNA/Academ-1
>rnd-4__Gryllus_bimaculatus-323#DNA/hAT-Tip100
>rnd-4__Gryllus_bimaculatus-2524#DNA/TcMar-Tc1
>rnd-4__Gryllus_bimaculatus-2688#DNA/Academ-1
>rnd-4__Gryllus_bimaculatus-3911#LINE/I-Jockey
>rnd-4__Gryllus_bimaculatus-2696#LINE/I-Jockey
>rnd-4__Gryllus_bimaculatus-1785#DNA/TcMar-Tc1
>rnd-4__Gryllus_bimaculatus-1130#RC/Helitron
>rnd-4__Gryllus_bimaculatus-3566#LINE/I-Jockey
>rnd-4__Gryllus_bimaculatus-2515#LINE/L2
>rnd-4__Gryllus_bimaculatus-412#LINE/R1
>rnd-4__Gryllus_bimaculatus-2247#LINE/Dong-R4
>rnd-4__Gryllus_bimaculatus-102#DNA/Sola-1
>rnd-4__Gryllus_bimaculatus-1075#DNA/TcMar-Tc1
>rnd-4__Gryllus_bimaculatus-289#LINE/CR1
>rnd-4__Gryllus_bimaculatus-1911#LINE/RTE-BovB
>rnd-4__Gryllus_bimaculatus-1889#LINE/CR1
>rnd-4__Gryllus_bimaculatus-1347#DNA/P
>rnd-4__Gryllus_bimaculatus-1368#DNA/TcMar-Mariner
>rnd-4__Gryllus_bimaculatus-2906#LINE/I-Jockey
>rnd-4__Gryllus_bimaculatus-100#LINE/I-Jockey
>rnd-4__Gryllus_bimaculatus-984#LINE/I-Jockey
>rnd-4__Gryllus_bimaculatus-2170#DNA/hAT-Charlie
>rnd-4__Gryllus_bimaculatus-1774#LINE/L2
>rnd-4__Gryllus_bimaculatus-1605#LINE/I
>rnd-4__Gryllus_bimaculatus-241#LINE/I
>rnd-4__Gryllus_bimaculatus-2411#LINE/Dong-R4
>rnd-4__Gryllus_bimaculatus-4121#LINE/I
>rnd-4__Gryllus_bimaculatus-696#LINE/R1
>rnd-4__Gryllus_bimaculatus-895#DNA/hAT-Tip100
>rnd-4__Gryllus_bimaculatus-738#LINE/Penelope
>rnd-4__Gryllus_bimaculatus-7787#DNA/CMC-Transib
>rnd-4__Gryllus_bimaculatus-915#LINE/L2
>rnd-4__Gryllus_bimaculatus-3536#DNA/CMC-Chapaev-3
>rnd-4__Gryllus_bimaculatus-2958#DNA/TcMar-Tigger
>rnd-4__Gryllus_bimaculatus-4361#SINE/tRNA
>rnd-4__Gryllus_bimaculatus-608#DNA/TcMar-Tc1
>rnd-4__Gryllus_bimaculatus-2323#DNA/PIF-Harbinger
>rnd-4__Gryllus_bimaculatus-259#DNA/Academ-1
>rnd-4__Gryllus_bimaculatus-295#DNA/TcMar-Tc1
>rnd-4__Gryllus_bimaculatus-242#LINE/Penelope
>rnd-4__Gryllus_bimaculatus-1165#DNA/TcMar-Mariner
>rnd-4__Gryllus_bimaculatus-2223#LINE/Dong-R4
>rnd-4__Gryllus_bimaculatus-1738#LINE/I
>rnd-4__Gryllus_bimaculatus-2666#LINE/I-Jockey
>rnd-4__Gryllus_bimaculatus-4377#DNA/TcMar-m44
>rnd-4__Gryllus_bimaculatus-4779#DNA/TcMar-Tc1
>rnd-4__Gryllus_bimaculatus-6161#DNA/Crypton-I
>rnd-4__Gryllus_bimaculatus-553#LINE/R2-NeSL
>rnd-4__Gryllus_bimaculatus-2243#LINE/CR1
>rnd-4__Gryllus_bimaculatus-894#LINE/I-Jockey
>rnd-4__Gryllus_bimaculatus-5145#LINE/CR1
>rnd-4__Gryllus_bimaculatus-953#LINE/I-Jockey
>rnd-4__Gryllus_bimaculatus-151#DNA/TcMar-Tc1
>rnd-4__Gryllus_bimaculatus-2705#RC/Helitron
>rnd-4__Gryllus_bimaculatus-344#DNA/hAT-Tip100
>rnd-4__Gryllus_bimaculatus-7024#DNA/TcMar-Mariner
>rnd-4__Gryllus_bimaculatus-4089#DNA/PiggyBac
>rnd-4__Gryllus_bimaculatus-651#SINE/tRNA
>rnd-4__Gryllus_bimaculatus-1116#LINE/I
>rnd-5__Gryllus_bimaculatus-75#LINE/RTE-BovB
>rnd-5__Gryllus_bimaculatus-276#LINE/Dong-R4
>rnd-5__Gryllus_bimaculatus-2110#LINE/I-Jockey
>rnd-5__Gryllus_bimaculatus-1336#DNA/hAT-hAT19
>rnd-5__Gryllus_bimaculatus-6261#DNA/TcMar-Tc1
>rnd-5__Gryllus_bimaculatus-2065#DNA/CMC-Transib
>rnd-5__Gryllus_bimaculatus-1677#LINE/Dong-R4
>rnd-5__Gryllus_bimaculatus-960#DNA/hAT-Tip100
>rnd-5__Gryllus_bimaculatus-794#LINE/I-Jockey
>rnd-5__Gryllus_bimaculatus-362#LINE/CR1
>rnd-5__Gryllus_bimaculatus-2002#DNA/Academ-1
>rnd-5__Gryllus_bimaculatus-580#DNA/hAT-Tip100
>rnd-5__Gryllus_bimaculatus-175#DNA/TcMar-m44
>rnd-5__Gryllus_bimaculatus-8735#DNA/hAT-Blackjack
>rnd-5__Gryllus_bimaculatus-2842#LINE/I
>rnd-5__Gryllus_bimaculatus-2019#LINE/RTE-BovB
>rnd-5__Gryllus_bimaculatus-1296#DNA/TcMar-Tc1
>rnd-5__Gryllus_bimaculatus-324#DNA/TcMar-Pogo
>rnd-5__Gryllus_bimaculatus-1135#DNA/TcMar-Tc1
>rnd-5__Gryllus_bimaculatus-5927#DNA/CMC-Transib
>rnd-5__Gryllus_bimaculatus-2010#DNA/TcMar-Fot1
>rnd-5__Gryllus_bimaculatus-58#LTR/Gypsy
>rnd-5__Gryllus_bimaculatus-4649#DNA/hAT-Tip100
>rnd-5__Gryllus_bimaculatus-780#DNA/TcMar-Pogo
>rnd-5__Gryllus_bimaculatus-283#LINE/RTE-RTE
>rnd-5__Gryllus_bimaculatus-2167#LINE/RTE-X
>rnd-5__Gryllus_bimaculatus-667#DNA/TcMar-m44
>rnd-5__Gryllus_bimaculatus-696#DNA/hAT-hAT19
>rnd-5__Gryllus_bimaculatus-409#DNA/Academ-1
>rnd-5__Gryllus_bimaculatus-2210#DNA/P
>rnd-5__Gryllus_bimaculatus-5243#DNA/CMC-Transib
>rnd-5__Gryllus_bimaculatus-1713#LINE/RTE-BovB
>rnd-5__Gryllus_bimaculatus-3213#LINE/R1
>rnd-5__Gryllus_bimaculatus-5522#DNA/PiggyBac
>rnd-5__Gryllus_bimaculatus-196#LINE/Penelope
>rnd-5__Gryllus_bimaculatus-5672#LINE/RTE-X
>rnd-5__Gryllus_bimaculatus-2836#DNA/hAT-Tip100
>rnd-5__Gryllus_bimaculatus-616#DNA/TcMar-Mariner
>rnd-5__Gryllus_bimaculatus-2637#LINE/I-Jockey
>rnd-5__Gryllus_bimaculatus-9392#LINE/RTE-BovB
>rnd-5__Gryllus_bimaculatus-3474#DNA/hAT-hAT19
>rnd-5__Gryllus_bimaculatus-17#DNA/TcMar-Tc1
>rnd-5__Gryllus_bimaculatus-2974#LINE/I-Jockey
>rnd-5__Gryllus_bimaculatus-538#DNA/hAT-Tip100
>rnd-5__Gryllus_bimaculatus-206#LINE/I-Jockey
>rnd-5__Gryllus_bimaculatus-1307#LINE/I-Jockey
>rnd-5__Gryllus_bimaculatus-1196#LINE/RTE-BovB
>rnd-5__Gryllus_bimaculatus-891#LINE/I-Jockey
>rnd-5__Gryllus_bimaculatus-4432#DNA/TcMar-Mariner
>rnd-5__Gryllus_bimaculatus-18015#DNA/Sola-2
>rnd-5__Gryllus_bimaculatus-4132#DNA/hAT-Tip100
>rnd-5__Gryllus_bimaculatus-1841#DNA/TcMar-Tc1
>rnd-5__Gryllus_bimaculatus-334#LINE/RTE-BovB
>rnd-5__Gryllus_bimaculatus-865#LINE/I-Jockey
>rnd-5__Gryllus_bimaculatus-2009#LINE/I
>rnd-5__Gryllus_bimaculatus-5#DNA/PIF-Spy
>rnd-5__Gryllus_bimaculatus-11046#DNA/TcMar-Tc1
>rnd-5__Gryllus_bimaculatus-4029#LINE/RTE-RTE
>rnd-5__Gryllus_bimaculatus-1104#LINE/R1
>rnd-5__Gryllus_bimaculatus-2843#LINE
>rnd-5__Gryllus_bimaculatus-1555#LINE/I-Jockey
>rnd-5__Gryllus_bimaculatus-2694#DNA/Sola-2
>rnd-5__Gryllus_bimaculatus-4702#LINE/R1
>rnd-5__Gryllus_bimaculatus-4069#LINE
>rnd-5__Gryllus_bimaculatus-613#LINE/I
>rnd-5__Gryllus_bimaculatus-3864#DNA/hAT-Tag1
>rnd-5__Gryllus_bimaculatus-5558#LINE/RTE-BovB
>rnd-5__Gryllus_bimaculatus-1826#LINE/RTE-BovB
>rnd-5__Gryllus_bimaculatus-2430#LINE/RTE-BovB
>rnd-5__Gryllus_bimaculatus-3747#DNA/Academ-1
>rnd-5__Gryllus_bimaculatus-1220#LINE/Dong-R4
>rnd-5__Gryllus_bimaculatus-653#DNA/PIF-Harbinger
>rnd-5__Gryllus_bimaculatus-11473#DNA/hAT-Charlie
>rnd-5__Gryllus_bimaculatus-4534#LINE/I-Jockey
>rnd-5__Gryllus_bimaculatus-6005#LINE/RTE-BovB
>rnd-5__Gryllus_bimaculatus-14211#DNA/TcMar-Tc1
>rnd-5__Gryllus_bimaculatus-1558#DNA/TcMar-Tc1
>rnd-5__Gryllus_bimaculatus-1049#LINE/RTE-BovB
>rnd-5__Gryllus_bimaculatus-3467#SINE/tRNA
>rnd-5__Gryllus_bimaculatus-637#LTR/Gypsy
>rnd-5__Gryllus_bimaculatus-2296#LINE/I-Jockey
>rnd-5__Gryllus_bimaculatus-928#DNA/hAT-hAT19
>rnd-5__Gryllus_bimaculatus-597#LINE/I-Jockey
>rnd-5__Gryllus_bimaculatus-432#DNA/TcMar-Mariner
>rnd-5__Gryllus_bimaculatus-2153#DNA/PiggyBac
>rnd-5__Gryllus_bimaculatus-4556#LINE/Dong-R4
>rnd-5__Gryllus_bimaculatus-248#LINE/Dong-R4
>rnd-5__Gryllus_bimaculatus-5661#LINE/RTE-RTE
>rnd-5__Gryllus_bimaculatus-4916#LINE/I-Jockey
>rnd-5__Gryllus_bimaculatus-2564#LINE/R2-NeSL
>rnd-5__Gryllus_bimaculatus-1012#DNA/CMC-Chapaev-3
>rnd-5__Gryllus_bimaculatus-966#LINE/I-Jockey
>rnd-5__Gryllus_bimaculatus-2353#LINE/Dong-R4
>rnd-5__Gryllus_bimaculatus-998#LINE/Penelope
>rnd-5__Gryllus_bimaculatus-4747#DNA/TcMar-Mariner
>rnd-5__Gryllus_bimaculatus-292#LINE/I-Jockey
>rnd-5__Gryllus_bimaculatus-8866#DNA/TcMar-Mariner
>rnd-5__Gryllus_bimaculatus-2062#DNA/CMC-Chapaev-3
>rnd-5__Gryllus_bimaculatus-4802#LINE/L2
>rnd-5__Gryllus_bimaculatus-1106#LINE/RTE-BovB
>rnd-5__Gryllus_bimaculatus-3545#DNA/Sola-1
>rnd-5__Gryllus_bimaculatus-4170#LINE/RTE-RTE
>rnd-5__Gryllus_bimaculatus-5081#SINE/tRNA
>rnd-5__Gryllus_bimaculatus-4566#DNA/Crypton-A
>rnd-5__Gryllus_bimaculatus-760#LINE/I-Jockey
>rnd-5__Gryllus_bimaculatus-3012#DNA/TcMar-m44
>rnd-5__Gryllus_bimaculatus-448#LTR/Gypsy
>rnd-5__Gryllus_bimaculatus-5445#DNA/P
>rnd-5__Gryllus_bimaculatus-211#DNA/hAT-Charlie
>rnd-5__Gryllus_bimaculatus-341#LINE/I-Jockey
>rnd-5__Gryllus_bimaculatus-8650#LINE/I-Jockey
>rnd-5__Gryllus_bimaculatus-262#LINE/I-Jockey
>rnd-5__Gryllus_bimaculatus-465#DNA/TcMar-Tc1
>rnd-5__Gryllus_bimaculatus-3773#LINE/Dong-R4
>rnd-5__Gryllus_bimaculatus-1491#LINE/RTE-BovB
>rnd-5__Gryllus_bimaculatus-6049#LINE/Dong-R4
>rnd-5__Gryllus_bimaculatus-6517#LINE/I-Jockey
>rnd-5__Gryllus_bimaculatus-9584#LINE/L2
>rnd-5__Gryllus_bimaculatus-9975#DNA/hAT-Charlie
>rnd-5__Gryllus_bimaculatus-7466#DNA/TcMar-Tigger
>rnd-5__Gryllus_bimaculatus-6511#LINE/RTE-BovB
>rnd-5__Gryllus_bimaculatus-4912#DNA/TcMar-Tc1
>rnd-5__Gryllus_bimaculatus-5465#DNA/PiggyBac
>rnd-5__Gryllus_bimaculatus-1552#LINE/RTE-BovB
>rnd-5__Gryllus_bimaculatus-1456#LINE/I
>rnd-5__Gryllus_bimaculatus-745#DNA/TcMar-Tc1
>rnd-5__Gryllus_bimaculatus-6031#DNA/TcMar-m44
>rnd-5__Gryllus_bimaculatus-555#LINE/I
>rnd-5__Gryllus_bimaculatus-4690#LINE/RTE-BovB
>rnd-5__Gryllus_bimaculatus-6330#LINE/RTE-BovB
>rnd-5__Gryllus_bimaculatus-4084#LINE/RTE-BovB
>rnd-5__Gryllus_bimaculatus-4519#DNA/TcMar-m44
>rnd-5__Gryllus_bimaculatus-1381#LINE/I-Jockey
>rnd-5__Gryllus_bimaculatus-515#DNA/hAT-Charlie
>rnd-5__Gryllus_bimaculatus-1815#LINE/CR1
>rnd-5__Gryllus_bimaculatus-4071#DNA/Sola-2
>rnd-5__Gryllus_bimaculatus-4301#LINE/RTE-X
>rnd-5__Gryllus_bimaculatus-5610#LINE/I-Jockey
>rnd-5__Gryllus_bimaculatus-1846#RC/Helitron
>rnd-5__Gryllus_bimaculatus-5023#DNA/CMC-Chapaev-3
>rnd-5__Gryllus_bimaculatus-3491#DNA/hAT-Tip100
>rnd-5__Gryllus_bimaculatus-1827#LINE/Penelope
>rnd-5__Gryllus_bimaculatus-2325#LINE/I-Jockey
>rnd-5__Gryllus_bimaculatus-3681#DNA/CMC-Chapaev-3
>rnd-5__Gryllus_bimaculatus-1948#LINE/I-Jockey
>rnd-5__Gryllus_bimaculatus-729#DNA/Sola-1
>rnd-5__Gryllus_bimaculatus-7344#DNA/hAT-Blackjack
>rnd-5__Gryllus_bimaculatus-2034#LINE/RTE-RTE
>rnd-5__Gryllus_bimaculatus-3948#DNA/TcMar-Tigger
>rnd-5__Gryllus_bimaculatus-5500#LINE/Penelope
>rnd-5__Gryllus_bimaculatus-275#LINE/Dong-R4
>rnd-5__Gryllus_bimaculatus-3010#DNA/TcMar-Tc1
>rnd-5__Gryllus_bimaculatus-13026#LINE/I-Jockey
>rnd-5__Gryllus_bimaculatus-822#LINE/I
>rnd-5__Gryllus_bimaculatus-1026#DNA/TcMar-Mariner
>rnd-5__Gryllus_bimaculatus-447#LTR/Gypsy
>rnd-5__Gryllus_bimaculatus-1269#DNA/TcMar-Pogo
>rnd-5__Gryllus_bimaculatus-5526#LINE/RTE-BovB
>rnd-5__Gryllus_bimaculatus-3285#LINE/RTE-RTE
>rnd-5__Gryllus_bimaculatus-583#LINE/I-Jockey
>rnd-5__Gryllus_bimaculatus-7064#DNA/TcMar-Mariner
>rnd-5__Gryllus_bimaculatus-6093#DNA/TcMar-Tc1
>rnd-5__Gryllus_bimaculatus-226#LINE/Penelope
>rnd-5__Gryllus_bimaculatus-395#DNA/hAT-Tip100
>rnd-5__Gryllus_bimaculatus-7006#LINE/RTE-BovB
>rnd-5__Gryllus_bimaculatus-4339#DNA/TcMar-Tc1
>rnd-5__Gryllus_bimaculatus-4736#LINE/R1
>rnd-5__Gryllus_bimaculatus-3430#DNA/Academ-1
>rnd-5__Gryllus_bimaculatus-8567#DNA/Sola-1
>rnd-5__Gryllus_bimaculatus-549#LINE/Penelope
>rnd-5__Gryllus_bimaculatus-336#LINE/RTE-BovB
>rnd-5__Gryllus_bimaculatus-5440#DNA/TcMar-Pogo
>rnd-5__Gryllus_bimaculatus-2581#DNA/TcMar-Mariner
>rnd-5__Gryllus_bimaculatus-13909#LINE/RTE-RTE
>rnd-5__Gryllus_bimaculatus-6119#DNA/Sola-2
>rnd-5__Gryllus_bimaculatus-2516#LINE/RTE-BovB
>rnd-5__Gryllus_bimaculatus-6566#DNA/TcMar-Tc1
>rnd-5__Gryllus_bimaculatus-1500#DNA/hAT-hATm
>rnd-5__Gryllus_bimaculatus-3227#DNA/hAT-Tip100
>rnd-5__Gryllus_bimaculatus-8127#DNA/hAT-Tip100
>rnd-5__Gryllus_bimaculatus-996#LINE/I-Jockey
>rnd-5__Gryllus_bimaculatus-2082#LINE/RTE-BovB
>rnd-5__Gryllus_bimaculatus-586#LINE/Dong-R4
>rnd-5__Gryllus_bimaculatus-1405#LINE/RTE-BovB
>rnd-5__Gryllus_bimaculatus-10072#DNA/TcMar-Fot1
>rnd-5__Gryllus_bimaculatus-1008#DNA/hAT-Blackjack
>rnd-5__Gryllus_bimaculatus-3991#LINE/I-Jockey
>rnd-5__Gryllus_bimaculatus-4020#LINE/RTE-BovB
>rnd-5__Gryllus_bimaculatus-1193#DNA/P
>rnd-5__Gryllus_bimaculatus-7914#DNA/hAT-Ac
>rnd-5__Gryllus_bimaculatus-8222#LINE/RTE-BovB
>rnd-5__Gryllus_bimaculatus-3235#DNA/hAT-hAT19
>rnd-5__Gryllus_bimaculatus-589#DNA/hAT-hATm
>rnd-5__Gryllus_bimaculatus-8379#LINE/RTE-RTE
>rnd-5__Gryllus_bimaculatus-7125#LINE/CR1
>rnd-5__Gryllus_bimaculatus-3087#RC/Helitron
>rnd-5__Gryllus_bimaculatus-2575#DNA/MULE-MuDR
>rnd-5__Gryllus_bimaculatus-778#DNA/Sola-1
>rnd-5__Gryllus_bimaculatus-2267#DNA/hAT-Tip100
>rnd-5__Gryllus_bimaculatus-2555#LINE/I-Jockey
>rnd-5__Gryllus_bimaculatus-4990#DNA/TcMar-Tc1
>rnd-5__Gryllus_bimaculatus-62#RC/Helitron
>rnd-5__Gryllus_bimaculatus-1811#LINE/Dong-R4
>rnd-5__Gryllus_bimaculatus-233#DNA/TcMar-Mariner
>rnd-5__Gryllus_bimaculatus-920#LINE/RTE-RTE
>rnd-5__Gryllus_bimaculatus-3988#DNA/PiggyBac
>rnd-5__Gryllus_bimaculatus-4966#LINE/Penelope
>rnd-5__Gryllus_bimaculatus-4703#DNA/TcMar-Mariner
>rnd-5__Gryllus_bimaculatus-9185#DNA/P
>rnd-5__Gryllus_bimaculatus-2631#LINE/R1
>rnd-5__Gryllus_bimaculatus-748#DNA/hAT-Blackjack
>rnd-5__Gryllus_bimaculatus-5362#DNA/TcMar-Tigger
>rnd-5__Gryllus_bimaculatus-8547#LINE/Dong-R4
>rnd-5__Gryllus_bimaculatus-6914#LINE/I-Jockey
>rnd-5__Gryllus_bimaculatus-3524#DNA/hAT-hAT19
>rnd-5__Gryllus_bimaculatus-1938#DNA/hAT-hAT19
>rnd-5__Gryllus_bimaculatus-8622#DNA/TcMar-Tc1
>rnd-5__Gryllus_bimaculatus-1149#LINE/I-Jockey
>rnd-5__Gryllus_bimaculatus-6504#DNA/TcMar-Tc2
>rnd-5__Gryllus_bimaculatus-2418#LINE/RTE-BovB
>rnd-5__Gryllus_bimaculatus-10608#DNA/Merlin
>rnd-5__Gryllus_bimaculatus-6249#LINE/RTE-X
>rnd-5__Gryllus_bimaculatus-2975#DNA/hAT-hAT19
>rnd-5__Gryllus_bimaculatus-7892#DNA/Maverick
>rnd-5__Gryllus_bimaculatus-7225#LINE/RTE-BovB
>rnd-5__Gryllus_bimaculatus-14791#DNA/TcMar-Tc1
>rnd-5__Gryllus_bimaculatus-3319#LINE/RTE-BovB
>rnd-5__Gryllus_bimaculatus-2217#LINE/Penelope
>rnd-5__Gryllus_bimaculatus-3243#LINE/I-Jockey
>rnd-5__Gryllus_bimaculatus-12139#DNA/Sola-1
>rnd-5__Gryllus_bimaculatus-3855#LINE/R1
>rnd-5__Gryllus_bimaculatus-3364#DNA/TcMar-Mariner
>rnd-5__Gryllus_bimaculatus-5414#DNA/CMC-Chapaev-3
>rnd-5__Gryllus_bimaculatus-12722#LINE/I
>rnd-5__Gryllus_bimaculatus-896#LINE/RTE-BovB
>rnd-5__Gryllus_bimaculatus-1828#LINE/I
>rnd-5__Gryllus_bimaculatus-2566#LINE/L2
>rnd-5__Gryllus_bimaculatus-1966#LINE/Penelope
>rnd-5__Gryllus_bimaculatus-10444#LINE/RTE-X
>rnd-5__Gryllus_bimaculatus-4536#LINE/RTE-BovB
>rnd-5__Gryllus_bimaculatus-3913#DNA/hAT-Ac
>rnd-5__Gryllus_bimaculatus-4795#LINE/I-Jockey
>rnd-5__Gryllus_bimaculatus-3834#LINE/I-Jockey
>rnd-5__Gryllus_bimaculatus-14978#DNA/Sola-2
>rnd-5__Gryllus_bimaculatus-4720#SINE/ID
>rnd-5__Gryllus_bimaculatus-6349#DNA/TcMar-Tc1
>rnd-5__Gryllus_bimaculatus-2166#DNA/CMC-Chapaev-3
>rnd-5__Gryllus_bimaculatus-4777#LINE/CR1
>rnd-5__Gryllus_bimaculatus-712#LINE/I-Jockey
>rnd-5__Gryllus_bimaculatus-1421#LINE/R1
>rnd-5__Gryllus_bimaculatus-812#LINE/CR1
>rnd-5__Gryllus_bimaculatus-5829#LINE/I-Jockey
>rnd-5__Gryllus_bimaculatus-27#DNA/CMC-Transib
>rnd-5__Gryllus_bimaculatus-6478#DNA/TcMar-Mariner
>rnd-5__Gryllus_bimaculatus-2673#DNA/TcMar-Mariner
>rnd-5__Gryllus_bimaculatus-3630#LINE/I-Jockey
>rnd-5__Gryllus_bimaculatus-4060#DNA/TcMar-Fot1
>rnd-5__Gryllus_bimaculatus-185#DNA/hAT-Blackjack
>rnd-5__Gryllus_bimaculatus-9486#DNA/TcMar-Fot1
>rnd-5__Gryllus_bimaculatus-2213#DNA/P
>rnd-5__Gryllus_bimaculatus-683#DNA/TcMar-Tc1
>rnd-5__Gryllus_bimaculatus-1207#LINE/I-Jockey
>rnd-5__Gryllus_bimaculatus-12285#DNA/CMC-Chapaev-3
>rnd-5__Gryllus_bimaculatus-5891#LINE/CR1
>rnd-5__Gryllus_bimaculatus-7539#LINE/I-Jockey
>rnd-5__Gryllus_bimaculatus-5741#LINE/I
>rnd-5__Gryllus_bimaculatus-5696#DNA/hAT-Tip100
>rnd-5__Gryllus_bimaculatus-3151#DNA/hAT-Tip100
>rnd-5__Gryllus_bimaculatus-6775#DNA/hAT-Tip100
>rnd-5__Gryllus_bimaculatus-5562#LINE/RTE-BovB
>rnd-5__Gryllus_bimaculatus-15055#DNA/Sola-1
>rnd-5__Gryllus_bimaculatus-8270#LINE/CR1
>rnd-5__Gryllus_bimaculatus-1995#DNA/hAT-Tip100
>rnd-5__Gryllus_bimaculatus-11713#LINE/I-Jockey
>rnd-5__Gryllus_bimaculatus-8682#LTR/Pao
>rnd-5__Gryllus_bimaculatus-4073#RC/Helitron
>rnd-5__Gryllus_bimaculatus-1233#RC/Helitron
>rnd-5__Gryllus_bimaculatus-5254#LINE/RTE-BovB
>rnd-5__Gryllus_bimaculatus-7018#DNA/TcMar-Tc1
>rnd-5__Gryllus_bimaculatus-3497#RC/Helitron
>rnd-5__Gryllus_bimaculatus-9111#LINE/CR1
>rnd-5__Gryllus_bimaculatus-8283#DNA/hAT-hAT19
>rnd-5__Gryllus_bimaculatus-10357#DNA/hAT-Tip100
>rnd-5__Gryllus_bimaculatus-2830#DNA/hAT-Tip100
>rnd-5__Gryllus_bimaculatus-13612#DNA/hAT-Tip100
>rnd-5__Gryllus_bimaculatus-153#DNA/Crypton-I
>rnd-5__Gryllus_bimaculatus-1222#LINE/Dong-R4
>rnd-5__Gryllus_bimaculatus-7505#LINE/Dong-R4
>rnd-5__Gryllus_bimaculatus-2063#LINE/I-Jockey
>rnd-5__Gryllus_bimaculatus-10227#LINE/RTE-BovB
>rnd-5__Gryllus_bimaculatus-355#LINE/CR1
>rnd-5__Gryllus_bimaculatus-9495#DNA/TcMar-Tc1
>rnd-5__Gryllus_bimaculatus-4139#LTR/DIRS
>rnd-5__Gryllus_bimaculatus-10589#DNA/hAT-Ac
>rnd-5__Gryllus_bimaculatus-15490#DNA/TcMar-Tc1
>rnd-5__Gryllus_bimaculatus-5812#LINE/RTE-RTE
>rnd-5__Gryllus_bimaculatus-3868#DNA/hAT-Tip100
>rnd-5__Gryllus_bimaculatus-7794#LTR/Gypsy
>rnd-5__Gryllus_bimaculatus-4482#LINE/CR1
>rnd-5__Gryllus_bimaculatus-3312#LINE/RTE-BovB
>rnd-5__Gryllus_bimaculatus-9196#LINE/I-Jockey
>rnd-5__Gryllus_bimaculatus-2752#DNA/Crypton-I
>rnd-5__Gryllus_bimaculatus-2006#LINE/CR1
>rnd-5__Gryllus_bimaculatus-1417#DNA/PiggyBac
>rnd-5__Gryllus_bimaculatus-2313#LINE/R1
>rnd-5__Gryllus_bimaculatus-11235#DNA/TcMar-Mariner
>rnd-5__Gryllus_bimaculatus-167#DNA/PIF-Harbinger
>rnd-5__Gryllus_bimaculatus-570#DNA/hAT-Tip100
>rnd-5__Gryllus_bimaculatus-6815#DNA/TcMar-m44
>rnd-5__Gryllus_bimaculatus-3774#DNA/Sola-1
>rnd-5__Gryllus_bimaculatus-6576#DNA/TcMar-Mariner
>rnd-5__Gryllus_bimaculatus-7991#LINE/Dong-R4
>rnd-5__Gryllus_bimaculatus-7176#LINE/Dong-R4
>rnd-5__Gryllus_bimaculatus-806#LINE/RTE-X
>rnd-5__Gryllus_bimaculatus-2221#LTR/Copia
>rnd-5__Gryllus_bimaculatus-6354#LINE/CR1
>rnd-5__Gryllus_bimaculatus-6471#DNA/hAT-Blackjack
>rnd-5__Gryllus_bimaculatus-3564#DNA/hAT-hAT19
>rnd-5__Gryllus_bimaculatus-1432#DNA/TcMar-Tc1
>rnd-5__Gryllus_bimaculatus-16002#DNA/TcMar-Mariner
>rnd-5__Gryllus_bimaculatus-2366#DNA/hAT-Charlie
>rnd-5__Gryllus_bimaculatus-6973#DNA/TcMar-Mariner
>rnd-5__Gryllus_bimaculatus-855#LINE/R1
>rnd-5__Gryllus_bimaculatus-1835#DNA/TcMar-Mariner
>rnd-5__Gryllus_bimaculatus-1659#DNA/PIF-Harbinger
>rnd-5__Gryllus_bimaculatus-6827#LINE/RTE-BovB
>rnd-5__Gryllus_bimaculatus-9870#DNA/CMC-Chapaev-3
>rnd-5__Gryllus_bimaculatus-1565#DNA/CMC-Transib
>rnd-5__Gryllus_bimaculatus-16878#DNA/TcMar-Tc2
>rnd-5__Gryllus_bimaculatus-9559#LINE/I-Jockey
>rnd-5__Gryllus_bimaculatus-1571#LINE/Dong-R4
>rnd-5__Gryllus_bimaculatus-3822#DNA/Sola-2
>rnd-5__Gryllus_bimaculatus-10154#LINE/RTE-BovB
>rnd-5__Gryllus_bimaculatus-15912#LINE/L2
>rnd-5__Gryllus_bimaculatus-9158#LINE/RTE-BovB
>rnd-5__Gryllus_bimaculatus-3915#DNA/TcMar-Pogo
>rnd-5__Gryllus_bimaculatus-1034#RC/Helitron
>rnd-5__Gryllus_bimaculatus-4623#LINE/I
>rnd-5__Gryllus_bimaculatus-364#DNA/TcMar-Tc1
>rnd-5__Gryllus_bimaculatus-2470#DNA/P
>rnd-5__Gryllus_bimaculatus-7327#DNA/Maverick
>rnd-5__Gryllus_bimaculatus-12356#LINE/CR1
>rnd-5__Gryllus_bimaculatus-12021#DNA/Sola-1
>rnd-5__Gryllus_bimaculatus-9990#DNA/hAT-hATm
>rnd-5__Gryllus_bimaculatus-4090#LINE/RTE-BovB
>rnd-5__Gryllus_bimaculatus-5018#LINE/RTE-BovB
>rnd-5__Gryllus_bimaculatus-2118#LINE/I-Jockey
>rnd-5__Gryllus_bimaculatus-467#LTR/Copia
>rnd-5__Gryllus_bimaculatus-8606#DNA/Merlin
>rnd-5__Gryllus_bimaculatus-9434#DNA/Academ-1
>rnd-5__Gryllus_bimaculatus-2715#SINE/tRNA
>rnd-5__Gryllus_bimaculatus-8090#DNA/Sola-2
>rnd-5__Gryllus_bimaculatus-4007#DNA/PIF-Harbinger
>rnd-5__Gryllus_bimaculatus-6243#LINE/Dong-R4
>rnd-5__Gryllus_bimaculatus-2886#LINE/I-Jockey
>ltr-1__Laupala_kohalensis-1#LTR/Unknown
>ltr-1__Laupala_kohalensis-2#LTR/Gypsy
>ltr-1__Laupala_kohalensis-11#LTR/Unknown
>ltr-1__Laupala_kohalensis-101#LTR/Unknown
>ltr-1__Laupala_kohalensis-102#LTR/Gypsy
>ltr-1__Laupala_kohalensis-103#LTR/Gypsy
>ltr-1__Laupala_kohalensis-104#LTR/Unknown
>ltr-1__Laupala_kohalensis-105#LTR/Unknown
>ltr-1__Laupala_kohalensis-106#LTR/Gypsy
>ltr-1__Laupala_kohalensis-107#LTR/Unknown
>ltr-1__Laupala_kohalensis-108#LTR/Pao
>ltr-1__Laupala_kohalensis-109#LTR/Gypsy
>ltr-1__Laupala_kohalensis-110#LTR/Copia
>ltr-1__Laupala_kohalensis-12#LTR/Gypsy
>ltr-1__Laupala_kohalensis-111#LTR/Unknown
>ltr-1__Laupala_kohalensis-112#LTR/Gypsy
>ltr-1__Laupala_kohalensis-113#LTR/Unknown
>ltr-1__Laupala_kohalensis-114#LTR/Gypsy
>ltr-1__Laupala_kohalensis-115#LTR/Copia
>ltr-1__Laupala_kohalensis-116#LTR/Gypsy
>ltr-1__Laupala_kohalensis-117#LTR/Unknown
>ltr-1__Laupala_kohalensis-118#LTR/Gypsy
>ltr-1__Laupala_kohalensis-119#LTR/Pao
>ltr-1__Laupala_kohalensis-120#LTR/Unknown
>ltr-1__Laupala_kohalensis-13#LTR/Unknown
>ltr-1__Laupala_kohalensis-121#LTR/Gypsy
>ltr-1__Laupala_kohalensis-122#LTR/Copia
>ltr-1__Laupala_kohalensis-123#LTR/Unknown
>ltr-1__Laupala_kohalensis-124#LTR/Copia
>ltr-1__Laupala_kohalensis-125#LTR/Unknown
>ltr-1__Laupala_kohalensis-126#LTR/Pao
>ltr-1__Laupala_kohalensis-127#LTR/Gypsy
>ltr-1__Laupala_kohalensis-128#LTR/Unknown
>ltr-1__Laupala_kohalensis-130#LTR/Unknown
>ltr-1__Laupala_kohalensis-14#LTR/Copia
>ltr-1__Laupala_kohalensis-131#LTR/Gypsy
>ltr-1__Laupala_kohalensis-132#LTR/Unknown
>ltr-1__Laupala_kohalensis-133#LTR/Gypsy
>ltr-1__Laupala_kohalensis-134#LTR/Unknown
>ltr-1__Laupala_kohalensis-135#LTR/Unknown
>ltr-1__Laupala_kohalensis-136#DNA/Sola-2
>ltr-1__Laupala_kohalensis-137#LTR/Unknown
>ltr-1__Laupala_kohalensis-138#LTR/Copia
>ltr-1__Laupala_kohalensis-140#LTR/Unknown
>ltr-1__Laupala_kohalensis-15#LTR/Unknown
>ltr-1__Laupala_kohalensis-141#LTR/Gypsy
>ltr-1__Laupala_kohalensis-142#LTR/Unknown
>ltr-1__Laupala_kohalensis-143#LTR/Gypsy
>ltr-1__Laupala_kohalensis-144#LTR/Pao
>ltr-1__Laupala_kohalensis-145#LINE/R2-NeSL
>ltr-1__Laupala_kohalensis-146#LTR/Pao
>ltr-1__Laupala_kohalensis-147#LTR/Unknown
>ltr-1__Laupala_kohalensis-148#LTR/Gypsy
>ltr-1__Laupala_kohalensis-149#LTR/Copia
>ltr-1__Laupala_kohalensis-150#LTR/Unknown
>ltr-1__Laupala_kohalensis-16#LTR/Gypsy
>ltr-1__Laupala_kohalensis-151#LTR/Pao
>ltr-1__Laupala_kohalensis-152#LTR/Unknown
>ltr-1__Laupala_kohalensis-153#LTR/Unknown
>ltr-1__Laupala_kohalensis-154#LTR/Unknown
>ltr-1__Laupala_kohalensis-155#LTR/Unknown
>ltr-1__Laupala_kohalensis-156#LTR/Unknown
>ltr-1__Laupala_kohalensis-157#LTR/Copia
>ltr-1__Laupala_kohalensis-158#LTR/Unknown
>ltr-1__Laupala_kohalensis-159#LTR/Pao
>ltr-1__Laupala_kohalensis-160#LTR/Unknown
>ltr-1__Laupala_kohalensis-17#LTR/Unknown
>ltr-1__Laupala_kohalensis-161#LTR/Gypsy
>ltr-1__Laupala_kohalensis-162#LTR/Unknown
>ltr-1__Laupala_kohalensis-163#LTR/Unknown
>ltr-1__Laupala_kohalensis-164#LTR/Unknown
>ltr-1__Laupala_kohalensis-165#LTR/Unknown
>ltr-1__Laupala_kohalensis-167#LTR/Gypsy
>ltr-1__Laupala_kohalensis-18#LTR/Unknown
>ltr-1__Laupala_kohalensis-19#LTR/Unknown
>ltr-1__Laupala_kohalensis-20#LTR/Gypsy
>ltr-1__Laupala_kohalensis-3#LTR/Unknown
>ltr-1__Laupala_kohalensis-21#LTR/Unknown
>ltr-1__Laupala_kohalensis-22#LTR/Copia
>ltr-1__Laupala_kohalensis-23#LTR/Unknown
>ltr-1__Laupala_kohalensis-24#LTR/Unknown
>ltr-1__Laupala_kohalensis-25#LTR/Unknown
>ltr-1__Laupala_kohalensis-26#LTR/Copia
>ltr-1__Laupala_kohalensis-27#LTR/Unknown
>ltr-1__Laupala_kohalensis-28#LTR/Copia
>ltr-1__Laupala_kohalensis-30#DNA/TcMar-Tc1
>ltr-1__Laupala_kohalensis-4#LTR/Pao
>ltr-1__Laupala_kohalensis-32#LTR/Unknown
>ltr-1__Laupala_kohalensis-33#LINE/RTE-BovB
>ltr-1__Laupala_kohalensis-34#LTR/Unknown
>ltr-1__Laupala_kohalensis-35#LTR/Copia
>ltr-1__Laupala_kohalensis-36#LTR/Unknown
>ltr-1__Laupala_kohalensis-37#LTR/Gypsy
>ltr-1__Laupala_kohalensis-38#LTR/Unknown
>ltr-1__Laupala_kohalensis-40#LTR/Gypsy
>ltr-1__Laupala_kohalensis-5#LTR/Unknown
>ltr-1__Laupala_kohalensis-41#LTR/Unknown
>ltr-1__Laupala_kohalensis-42#LTR/Unknown
>ltr-1__Laupala_kohalensis-43#LTR/Gypsy
>ltr-1__Laupala_kohalensis-44#LTR/Unknown
>ltr-1__Laupala_kohalensis-45#LTR/Copia
>ltr-1__Laupala_kohalensis-46#LTR/Unknown
>ltr-1__Laupala_kohalensis-47#LTR/Pao
>ltr-1__Laupala_kohalensis-48#LTR/Unknown
>ltr-1__Laupala_kohalensis-49#LTR/Pao
>ltr-1__Laupala_kohalensis-50#LTR/Unknown
>ltr-1__Laupala_kohalensis-6#LTR/Gypsy
>ltr-1__Laupala_kohalensis-51#LTR/Gypsy
>ltr-1__Laupala_kohalensis-52#LTR/Unknown
>ltr-1__Laupala_kohalensis-53#LTR/Copia
>ltr-1__Laupala_kohalensis-54#LTR/Unknown
>ltr-1__Laupala_kohalensis-55#LTR/Copia
>ltr-1__Laupala_kohalensis-56#LTR/Unknown
>ltr-1__Laupala_kohalensis-57#LTR/Gypsy
>ltr-1__Laupala_kohalensis-58#LTR/Unknown
>ltr-1__Laupala_kohalensis-59#LTR/Gypsy
>ltr-1__Laupala_kohalensis-60#LTR/Unknown
>ltr-1__Laupala_kohalensis-7#LTR/Unknown
>ltr-1__Laupala_kohalensis-61#LTR/Gypsy
>ltr-1__Laupala_kohalensis-62#LTR/Unknown
>ltr-1__Laupala_kohalensis-63#LTR/Gypsy
>ltr-1__Laupala_kohalensis-64#LTR/Unknown
>ltr-1__Laupala_kohalensis-65#LTR/Gypsy
>ltr-1__Laupala_kohalensis-66#LTR/Unknown
>ltr-1__Laupala_kohalensis-67#LTR/Gypsy
>ltr-1__Laupala_kohalensis-68#LTR/Unknown
>ltr-1__Laupala_kohalensis-69#LTR/Unknown
>ltr-1__Laupala_kohalensis-70#LTR/Unknown
>ltr-1__Laupala_kohalensis-8#LTR/Unknown
>ltr-1__Laupala_kohalensis-71#LTR/Copia
>ltr-1__Laupala_kohalensis-72#LTR/Unknown
>ltr-1__Laupala_kohalensis-73#LTR/Gypsy
>ltr-1__Laupala_kohalensis-74#LTR/Copia
>ltr-1__Laupala_kohalensis-75#LTR/Unknown
>ltr-1__Laupala_kohalensis-76#LTR/Pao
>ltr-1__Laupala_kohalensis-77#LTR/Gypsy
>ltr-1__Laupala_kohalensis-78#LTR/Unknown
>ltr-1__Laupala_kohalensis-79#LTR/Gypsy
>ltr-1__Laupala_kohalensis-80#LTR/Unknown
>ltr-1__Laupala_kohalensis-81#LTR/Copia
>ltr-1__Laupala_kohalensis-82#LTR/Unknown
>ltr-1__Laupala_kohalensis-83#LTR/Gypsy
>ltr-1__Laupala_kohalensis-84#LTR/Unknown
>ltr-1__Laupala_kohalensis-85#LTR/Unknown
>ltr-1__Laupala_kohalensis-86#LTR/Unknown
>ltr-1__Laupala_kohalensis-87#LTR/Pao
>ltr-1__Laupala_kohalensis-88#LTR/Unknown
>ltr-1__Laupala_kohalensis-89#LTR/Copia
>ltr-1__Laupala_kohalensis-90#LTR/Gypsy
>ltr-1__Laupala_kohalensis-10#LTR/Gypsy
>ltr-1__Laupala_kohalensis-91#LTR/Unknown
>ltr-1__Laupala_kohalensis-92#LTR/Unknown
>ltr-1__Laupala_kohalensis-93#LTR/Gypsy
>ltr-1__Laupala_kohalensis-94#LTR/Gypsy
>ltr-1__Laupala_kohalensis-95#DNA/Merlin
>ltr-1__Laupala_kohalensis-96#LTR/Unknown
>ltr-1__Laupala_kohalensis-97#LTR/Gypsy
>ltr-1__Laupala_kohalensis-99#LTR/Copia
>ltr-1__Laupala_kohalensis-100#LTR/Copia
>rnd-1__Laupala_kohalensis-51#LINE/L2
>rnd-1__Laupala_kohalensis-24#LINE/L2
>rnd-1__Laupala_kohalensis-52#SINE/tRNA
>rnd-1__Laupala_kohalensis-55#LINE/I
>rnd-1__Laupala_kohalensis-13#SINE/tRNA
>rnd-1__Laupala_kohalensis-29#SINE/tRNA
>rnd-1__Laupala_kohalensis-16#SINE/MIR
>rnd-1__Laupala_kohalensis-30#RC/Helitron
>rnd-1__Laupala_kohalensis-76#DNA/TcMar-Tigger
>rnd-1__Laupala_kohalensis-60#DNA/Academ-1
>rnd-1__Laupala_kohalensis-22#LINE/Penelope
>rnd-1__Laupala_kohalensis-56#LINE/I
>rnd-1__Laupala_kohalensis-45#SINE/tRNA
>rnd-1__Laupala_kohalensis-1#LINE/L2
>rnd-1__Laupala_kohalensis-10#RC/Helitron
>rnd-1__Laupala_kohalensis-80#SINE/MIR
>rnd-1__Laupala_kohalensis-84#RC/Helitron
>rnd-1__Laupala_kohalensis-85#LINE/CR1
>rnd-1__Laupala_kohalensis-93#LINE/Dong-R4
>rnd-1__Laupala_kohalensis-89#LINE/CR1
>rnd-1__Laupala_kohalensis-97#LINE/I
>rnd-1__Laupala_kohalensis-113#LINE/I
>rnd-1__Laupala_kohalensis-120#DNA/Sola-2
>rnd-1__Laupala_kohalensis-126#DNA/TcMar-Tc2
>rnd-1__Laupala_kohalensis-131#LINE/Penelope
>rnd-1__Laupala_kohalensis-138#RC/Helitron
>rnd-1__Laupala_kohalensis-149#LINE/Penelope
>rnd-1__Laupala_kohalensis-151#DNA/TcMar-Tc1
>rnd-1__Laupala_kohalensis-121#RC/Helitron
>rnd-1__Laupala_kohalensis-165#LINE/RTE-BovB
>rnd-1__Laupala_kohalensis-173#LINE/R1
>rnd-1__Laupala_kohalensis-177#LINE/Dong-R4
>rnd-1__Laupala_kohalensis-188#LINE/Penelope
>rnd-1__Laupala_kohalensis-189#LINE/RTE-BovB
>rnd-1__Laupala_kohalensis-193#RC/Helitron
>rnd-1__Laupala_kohalensis-196#DNA/Academ-1
>rnd-1__Laupala_kohalensis-199#DNA/TcMar-Tc1
>rnd-1__Laupala_kohalensis-202#LINE/RTE-X
>rnd-1__Laupala_kohalensis-211#LTR/Pao
>rnd-1__Laupala_kohalensis-215#DNA/Academ-1
>rnd-1__Laupala_kohalensis-219#LINE/RTE-BovB
>rnd-1__Laupala_kohalensis-222#LINE/Penelope
>rnd-1__Laupala_kohalensis-223#LINE/Dong-R4
>rnd-1__Laupala_kohalensis-225#LINE/RTE-X
>rnd-1__Laupala_kohalensis-230#LINE/I
>rnd-1__Laupala_kohalensis-224#LINE/Dong-R4
>rnd-1__Laupala_kohalensis-237#DNA/Academ-1
>rnd-1__Laupala_kohalensis-239#LINE/I
>rnd-1__Laupala_kohalensis-253#LINE/Dong-R4
>rnd-1__Laupala_kohalensis-254#DNA/Academ-1
>rnd-1__Laupala_kohalensis-256#LINE/I
>rnd-1__Laupala_kohalensis-255#LINE/Penelope
>rnd-1__Laupala_kohalensis-277#LINE/RTE-BovB
>rnd-1__Laupala_kohalensis-287#DNA/TcMar-Mariner
>rnd-1__Laupala_kohalensis-288#LINE/L2
>rnd-1__Laupala_kohalensis-289#LINE/Dong-R4
>rnd-1__Laupala_kohalensis-296#LINE/Dong-R4
>rnd-1__Laupala_kohalensis-318#LINE/RTE-BovB
>rnd-1__Laupala_kohalensis-320#LINE/Dong-R4
>rnd-1__Laupala_kohalensis-324#LINE/I-Jockey
>rnd-1__Laupala_kohalensis-329#LINE/CR1
>rnd-1__Laupala_kohalensis-330#DNA/Academ-1
>rnd-1__Laupala_kohalensis-339#LINE/L2
>rnd-1__Laupala_kohalensis-357#LINE/R1-LOA
>rnd-1__Laupala_kohalensis-359#LINE/I
>rnd-1__Laupala_kohalensis-360#LINE/R1
>rnd-1__Laupala_kohalensis-361#LINE/I
>rnd-1__Laupala_kohalensis-368#LINE/Dong-R4
>rnd-1__Laupala_kohalensis-369#LINE/RTE-BovB
>rnd-1__Laupala_kohalensis-372#LINE/RTE-BovB
>rnd-1__Laupala_kohalensis-375#LINE/I
>rnd-1__Laupala_kohalensis-378#LINE/Dong-R4
>rnd-1__Laupala_kohalensis-380#DNA/hAT-Charlie
>rnd-1__Laupala_kohalensis-386#DNA/hAT-Charlie
>rnd-1__Laupala_kohalensis-387#LINE/RTE-BovB
>rnd-1__Laupala_kohalensis-389#LINE/CR1
>rnd-1__Laupala_kohalensis-391#DNA/hAT-Tip100
>rnd-1__Laupala_kohalensis-399#LINE/I
>rnd-1__Laupala_kohalensis-404#LINE/L2
>rnd-1__Laupala_kohalensis-398#LINE/R1
>rnd-1__Laupala_kohalensis-419#LINE/I
>rnd-1__Laupala_kohalensis-426#LINE/I
>rnd-1__Laupala_kohalensis-431#LINE/L2
>rnd-1__Laupala_kohalensis-438#LINE/I
>rnd-1__Laupala_kohalensis-441#LINE/Dong-R4
>rnd-1__Laupala_kohalensis-455#RC/Helitron
>rnd-1__Laupala_kohalensis-460#LINE/Dong-R4
>rnd-1__Laupala_kohalensis-465#LINE/I-Jockey
>rnd-1__Laupala_kohalensis-473#DNA/hAT-Charlie
>rnd-1__Laupala_kohalensis-475#LTR/Pao
>rnd-1__Laupala_kohalensis-479#LINE/L2
>rnd-1__Laupala_kohalensis-482#LINE/Dong-R4
>rnd-1__Laupala_kohalensis-486#LINE/Penelope
>rnd-1__Laupala_kohalensis-491#LINE/Dong-R4
>rnd-1__Laupala_kohalensis-492#LINE/RTE-BovB
>rnd-1__Laupala_kohalensis-507#LINE/Dong-R4
>rnd-1__Laupala_kohalensis-509#DNA/TcMar-Mariner
>rnd-1__Laupala_kohalensis-510#LINE/Dong-R4
>rnd-1__Laupala_kohalensis-525#LINE/RTE-BovB
>rnd-1__Laupala_kohalensis-529#LINE/RTE-BovB
>rnd-1__Laupala_kohalensis-545#LINE/CR1
>rnd-1__Laupala_kohalensis-556#LINE/R1-LOA
>rnd-1__Laupala_kohalensis-567#LINE/RTE-X
>rnd-1__Laupala_kohalensis-568#LINE/I-Jockey
>rnd-1__Laupala_kohalensis-569#LINE/Dong-R4
>rnd-1__Laupala_kohalensis-570#DNA/TcMar-Mariner
>rnd-1__Laupala_kohalensis-573#DNA/Academ-1
>rnd-1__Laupala_kohalensis-577#LINE/RTE-BovB
>rnd-1__Laupala_kohalensis-590#LINE/RTE-BovB
>rnd-1__Laupala_kohalensis-557#LINE/R1
>rnd-1__Laupala_kohalensis-598#LINE/Penelope
>rnd-1__Laupala_kohalensis-600#LINE/CR1
>rnd-1__Laupala_kohalensis-601#LINE/Dong-R4
>rnd-1__Laupala_kohalensis-608#LINE/Dong-R4
>rnd-1__Laupala_kohalensis-612#LINE/RTE-X
>rnd-1__Laupala_kohalensis-623#LINE/R1-LOA
>rnd-1__Laupala_kohalensis-625#LINE/CR1-Zenon
>rnd-1__Laupala_kohalensis-631#LINE/CR1
>rnd-1__Laupala_kohalensis-634#LINE/R1
>rnd-1__Laupala_kohalensis-640#LINE/Dong-R4
>rnd-1__Laupala_kohalensis-642#LINE/I-Jockey
>rnd-1__Laupala_kohalensis-643#LINE/R1
>rnd-1__Laupala_kohalensis-646#LINE/R1
>rnd-1__Laupala_kohalensis-650#LINE/RTE-BovB
>rnd-1__Laupala_kohalensis-663#LINE/I-Jockey
>rnd-1__Laupala_kohalensis-668#LINE/RTE-X
>rnd-1__Laupala_kohalensis-670#LINE/CR1
>rnd-1__Laupala_kohalensis-677#LINE/I-Jockey
>rnd-1__Laupala_kohalensis-681#LINE/Dong-R4
>rnd-1__Laupala_kohalensis-683#DNA/TcMar-Tc1
>rnd-1__Laupala_kohalensis-689#LINE/Dong-R4
>rnd-1__Laupala_kohalensis-690#LINE/R1
>rnd-1__Laupala_kohalensis-693#DNA/TcMar-Tc1
>rnd-1__Laupala_kohalensis-696#LINE/L2
>rnd-1__Laupala_kohalensis-658#LINE/RTE-BovB
>rnd-1__Laupala_kohalensis-697#LINE/L2
>rnd-1__Laupala_kohalensis-709#LINE/I-Jockey
>rnd-2__Laupala_kohalensis-52#DNA/TcMar-Tc1
>rnd-2__Laupala_kohalensis-323#LINE/Dong-R4
>rnd-3__Laupala_kohalensis-373#DNA/hAT-Charlie
>rnd-3__Laupala_kohalensis-92#SINE/tRNA
>rnd-3__Laupala_kohalensis-1781#DNA/hAT-Tip100
>rnd-3__Laupala_kohalensis-385#LINE/Penelope
>rnd-3__Laupala_kohalensis-900#DNA/Maverick
>rnd-3__Laupala_kohalensis-1397#DNA/Sola-2
>rnd-3__Laupala_kohalensis-811#RC/Helitron
>rnd-3__Laupala_kohalensis-23#LINE/Penelope
>rnd-3__Laupala_kohalensis-1060#DNA/TcMar-Mariner
>rnd-3__Laupala_kohalensis-3580#LINE/I
>rnd-3__Laupala_kohalensis-335#DNA/Academ-1
>rnd-3__Laupala_kohalensis-874#LINE/L2
>rnd-3__Laupala_kohalensis-1570#LINE/R1
>rnd-3__Laupala_kohalensis-964#LINE/RTE-BovB
>rnd-3__Laupala_kohalensis-389#LINE/Penelope
>rnd-3__Laupala_kohalensis-665#DNA/TcMar-Tc1
>rnd-3__Laupala_kohalensis-1980#DNA/TcMar-Tc1
>rnd-3__Laupala_kohalensis-54#LINE/R1
>rnd-3__Laupala_kohalensis-791#DNA/Academ-1
>rnd-3__Laupala_kohalensis-402#DNA/TcMar-Tigger
>rnd-3__Laupala_kohalensis-2911#DNA/TcMar-Mariner
>rnd-3__Laupala_kohalensis-149#LINE/R1
>rnd-3__Laupala_kohalensis-272#DNA/hAT-Charlie
>rnd-3__Laupala_kohalensis-331#LINE/Penelope
>rnd-3__Laupala_kohalensis-1437#DNA/hAT-Tip100
>rnd-3__Laupala_kohalensis-1442#DNA/TcMar-Tc1
>rnd-4__Laupala_kohalensis-117#LINE/RTE-BovB
>rnd-4__Laupala_kohalensis-454#LINE/R1
>rnd-4__Laupala_kohalensis-489#LINE/R1
>rnd-4__Laupala_kohalensis-1851#LTR/Pao
>rnd-4__Laupala_kohalensis-1772#LTR/Gypsy
>rnd-4__Laupala_kohalensis-435#LINE/RTE-BovB
>rnd-4__Laupala_kohalensis-1519#RC/Helitron
>rnd-4__Laupala_kohalensis-1192#DNA/hAT-Charlie
>rnd-4__Laupala_kohalensis-503#DNA/hAT-Charlie
>rnd-4__Laupala_kohalensis-609#LINE/L2
>rnd-4__Laupala_kohalensis-2344#LINE/Dong-R4
>rnd-4__Laupala_kohalensis-227#LINE/Penelope
>rnd-4__Laupala_kohalensis-1024#LINE/R1
>rnd-4__Laupala_kohalensis-246#LINE/L2
>rnd-4__Laupala_kohalensis-767#LINE/I-Jockey
>rnd-4__Laupala_kohalensis-301#LINE/I-Jockey
>rnd-4__Laupala_kohalensis-162#LINE/R1
>rnd-4__Laupala_kohalensis-527#LINE/Penelope
>rnd-4__Laupala_kohalensis-661#DNA/CMC-Chapaev-3
>rnd-4__Laupala_kohalensis-1615#LINE/R1-LOA
>rnd-4__Laupala_kohalensis-868#LINE/R1
>rnd-4__Laupala_kohalensis-981#LINE/Dong-R4
>rnd-4__Laupala_kohalensis-1381#LINE/R1-LOA
>rnd-4__Laupala_kohalensis-47#LINE/RTE-BovB
>rnd-4__Laupala_kohalensis-277#LTR/Pao
>rnd-4__Laupala_kohalensis-884#LINE/Penelope
>rnd-4__Laupala_kohalensis-2816#DNA/hAT-hAT19
>rnd-4__Laupala_kohalensis-369#LINE/L2
>rnd-4__Laupala_kohalensis-3666#LINE/R1
>rnd-4__Laupala_kohalensis-247#LINE/Dong-R4
>rnd-4__Laupala_kohalensis-2980#DNA/TcMar-Mariner
>rnd-4__Laupala_kohalensis-1266#DNA/TcMar-Tc1
>rnd-4__Laupala_kohalensis-636#LINE/Dong-R4
>rnd-4__Laupala_kohalensis-2806#LINE/I-Jockey
>rnd-4__Laupala_kohalensis-100#LINE/L2
>rnd-4__Laupala_kohalensis-4600#DNA/TcMar-Mariner
>rnd-4__Laupala_kohalensis-3140#LINE/R1
>rnd-4__Laupala_kohalensis-1383#LTR/Gypsy
>rnd-4__Laupala_kohalensis-4210#DNA/MULE-MuDR
>rnd-4__Laupala_kohalensis-792#RC/Helitron
>rnd-4__Laupala_kohalensis-436#LINE/RTE-BovB
>rnd-4__Laupala_kohalensis-4415#DNA/P
>rnd-4__Laupala_kohalensis-611#LINE/L2
>rnd-4__Laupala_kohalensis-1066#LINE/Dong-R4
>rnd-4__Laupala_kohalensis-3065#DNA/hAT-hAT5
>rnd-4__Laupala_kohalensis-2317#DNA/TcMar-m44
>rnd-4__Laupala_kohalensis-27#LINE/L2
>rnd-4__Laupala_kohalensis-130#LTR/Gypsy
>rnd-4__Laupala_kohalensis-2215#LTR/Gypsy
>rnd-4__Laupala_kohalensis-3122#LINE/RTE-BovB
>rnd-4__Laupala_kohalensis-60#DNA/hAT-Tip100
>rnd-4__Laupala_kohalensis-717#DNA/Merlin
>rnd-4__Laupala_kohalensis-2062#DNA/TcMar-Tc1
>rnd-4__Laupala_kohalensis-2678#DNA/hAT-Charlie
>rnd-4__Laupala_kohalensis-501#LINE/R1
>rnd-4__Laupala_kohalensis-2208#LINE/L2
>rnd-4__Laupala_kohalensis-1786#LINE/I-Jockey
>rnd-4__Laupala_kohalensis-1858#RC/Helitron
>rnd-4__Laupala_kohalensis-731#DNA/PiggyBac
>rnd-4__Laupala_kohalensis-95#LINE/Penelope
>rnd-4__Laupala_kohalensis-1961#DNA/TcMar-Tc2
>rnd-4__Laupala_kohalensis-40#LINE/R1
>rnd-4__Laupala_kohalensis-1781#DNA/Sola-2
>rnd-4__Laupala_kohalensis-5284#DNA/PiggyBac
>rnd-4__Laupala_kohalensis-728#LINE/I-Jockey
>rnd-4__Laupala_kohalensis-1660#LINE/R1
>rnd-4__Laupala_kohalensis-2341#DNA/MULE-MuDR
>rnd-4__Laupala_kohalensis-1951#LINE/Dong-R4
>rnd-4__Laupala_kohalensis-1349#LINE/L2
>rnd-4__Laupala_kohalensis-1546#LINE/Penelope
>rnd-4__Laupala_kohalensis-8#LINE/I-Jockey
>rnd-4__Laupala_kohalensis-1372#DNA/hAT-Tip100
>rnd-4__Laupala_kohalensis-1168#DNA/Academ-1
>rnd-4__Laupala_kohalensis-384#DNA/hAT-Tip100
>rnd-4__Laupala_kohalensis-1852#LINE/Dong-R4
>rnd-4__Laupala_kohalensis-1564#LINE/R1
>rnd-4__Laupala_kohalensis-3567#LINE/RTE-X
>rnd-4__Laupala_kohalensis-3107#LINE
>rnd-4__Laupala_kohalensis-2267#LINE/Dong-R4
>rnd-4__Laupala_kohalensis-1769#LINE/R1
>rnd-4__Laupala_kohalensis-3584#LINE/RTE-BovB
>rnd-4__Laupala_kohalensis-383#DNA/CMC-Transib
>rnd-4__Laupala_kohalensis-5207#LINE/R1
>rnd-4__Laupala_kohalensis-3310#DNA/Maverick
>rnd-4__Laupala_kohalensis-3606#LINE/I-Jockey
>rnd-4__Laupala_kohalensis-908#DNA/TcMar-Tc1
>rnd-4__Laupala_kohalensis-2867#DNA/hAT-Charlie
>rnd-4__Laupala_kohalensis-3256#LINE/R1
>rnd-4__Laupala_kohalensis-2879#LINE/L2
>rnd-4__Laupala_kohalensis-419#LTR/Gypsy
>rnd-4__Laupala_kohalensis-3151#LINE/Penelope
>rnd-4__Laupala_kohalensis-2969#DNA/Academ-1
>rnd-4__Laupala_kohalensis-5614#DNA/CMC-Chapaev-3
>rnd-4__Laupala_kohalensis-2103#DNA/hAT-Charlie
>rnd-4__Laupala_kohalensis-2538#DNA/hAT-Tip100
>rnd-4__Laupala_kohalensis-2967#DNA/hAT-hATm
>rnd-4__Laupala_kohalensis-945#LINE/Dong-R4
>rnd-4__Laupala_kohalensis-2809#DNA/Academ-1
>rnd-4__Laupala_kohalensis-764#LINE/RTE-X
>rnd-4__Laupala_kohalensis-2882#DNA/Academ-1
>rnd-4__Laupala_kohalensis-1018#DNA/hAT-Ac
>rnd-4__Laupala_kohalensis-4917#DNA/Academ-1
>rnd-4__Laupala_kohalensis-3034#DNA/TcMar-Tc1
>rnd-4__Laupala_kohalensis-2820#LINE/I-Jockey
>rnd-4__Laupala_kohalensis-4188#RC/Helitron
>rnd-4__Laupala_kohalensis-685#LINE/R1
>rnd-4__Laupala_kohalensis-4565#LINE/Penelope
>rnd-4__Laupala_kohalensis-1104#LINE/Dong-R4
>rnd-4__Laupala_kohalensis-721#DNA/TcMar-Pogo
>rnd-4__Laupala_kohalensis-200#LINE/Dong-R4
>rnd-4__Laupala_kohalensis-519#DNA/TcMar-Fot1
>rnd-4__Laupala_kohalensis-2356#LINE/R1
>rnd-4__Laupala_kohalensis-4537#LINE/Penelope
>rnd-4__Laupala_kohalensis-2403#LINE/L2
>rnd-4__Laupala_kohalensis-3621#LINE/RTE-BovB
>rnd-4__Laupala_kohalensis-3794#DNA/TcMar-Tc1
>rnd-4__Laupala_kohalensis-915#LINE/R1
>rnd-4__Laupala_kohalensis-2529#DNA/TcMar-Fot1
>rnd-4__Laupala_kohalensis-2049#LINE/Penelope
>rnd-4__Laupala_kohalensis-554#DNA/Maverick
>rnd-4__Laupala_kohalensis-1051#LINE/Dong-R4
>rnd-4__Laupala_kohalensis-2382#DNA/TcMar-Mariner
>rnd-4__Laupala_kohalensis-2533#DNA/hAT-Tip100
>rnd-4__Laupala_kohalensis-1145#LINE/Dong-R4
>rnd-4__Laupala_kohalensis-3163#LINE/RTE-BovB
>rnd-4__Laupala_kohalensis-1912#LINE/R1
>rnd-4__Laupala_kohalensis-697#LINE/R1
>rnd-4__Laupala_kohalensis-6613#LINE/R1
>rnd-4__Laupala_kohalensis-219#LINE/Penelope
>rnd-4__Laupala_kohalensis-4428#DNA/hAT-Ac
>rnd-4__Laupala_kohalensis-2553#DNA/TcMar-Tc1
>rnd-4__Laupala_kohalensis-5498#DNA/TcMar-Tc1
>rnd-4__Laupala_kohalensis-2287#DNA/PIF-Harbinger
>rnd-4__Laupala_kohalensis-2793#LINE/RTE-BovB
>rnd-4__Laupala_kohalensis-464#LINE/Penelope
>rnd-4__Laupala_kohalensis-955#LINE/L2
>rnd-4__Laupala_kohalensis-871#LINE/R1
>rnd-4__Laupala_kohalensis-956#LINE/RTE-BovB
>rnd-4__Laupala_kohalensis-5276#DNA/P
>rnd-4__Laupala_kohalensis-2249#LINE/L1-Tx1
>rnd-4__Laupala_kohalensis-3511#LINE/RTE-BovB
>rnd-4__Laupala_kohalensis-79#LINE/CR1
>rnd-4__Laupala_kohalensis-1423#LINE/RTE-BovB
>rnd-4__Laupala_kohalensis-1897#LINE/I-Jockey
>rnd-4__Laupala_kohalensis-1911#LINE/R1
>rnd-4__Laupala_kohalensis-953#DNA/Academ-1
>rnd-4__Laupala_kohalensis-5194#DNA/CMC-Chapaev-3
>rnd-4__Laupala_kohalensis-1703#LINE/Penelope
>rnd-4__Laupala_kohalensis-5457#DNA/hAT-Tip100
>rnd-4__Laupala_kohalensis-49#LINE/Penelope
>rnd-4__Laupala_kohalensis-2234#LINE/RTE-BovB
>rnd-4__Laupala_kohalensis-2515#DNA/TcMar-Mariner
>rnd-4__Laupala_kohalensis-3025#LINE/I-Jockey
>rnd-4__Laupala_kohalensis-1343#LINE/R1
>rnd-4__Laupala_kohalensis-3923#LINE/Dong-R4
>rnd-4__Laupala_kohalensis-1273#LTR/Gypsy
>rnd-4__Laupala_kohalensis-17#LINE/Penelope
>rnd-4__Laupala_kohalensis-3385#LINE/Dong-R4
>rnd-4__Laupala_kohalensis-67#DNA/Academ-1
>rnd-4__Laupala_kohalensis-2512#LINE/I-Jockey
>rnd-4__Laupala_kohalensis-548#DNA/hAT-Tip100
>rnd-4__Laupala_kohalensis-1261#LINE/I-Jockey
>rnd-4__Laupala_kohalensis-4496#LTR/Gypsy
>rnd-4__Laupala_kohalensis-3024#LINE/Dong-R4
>rnd-4__Laupala_kohalensis-1545#LINE/RTE-BovB
>rnd-4__Laupala_kohalensis-4371#DNA/TcMar-Mariner
>rnd-4__Laupala_kohalensis-1222#DNA/Academ-1
>rnd-4__Laupala_kohalensis-1788#LINE/L1-Tx1
>rnd-4__Laupala_kohalensis-48#LTR/Gypsy
>rnd-4__Laupala_kohalensis-10427#DNA/TcMar-Fot1
>rnd-4__Laupala_kohalensis-78#LINE/L2
>rnd-4__Laupala_kohalensis-3428#DNA/TcMar-Tc1
>rnd-4__Laupala_kohalensis-2202#LINE/RTE-X
>rnd-4__Laupala_kohalensis-5511#DNA/TcMar-Mariner
>rnd-4__Laupala_kohalensis-4220#LINE/RTE-BovB
>rnd-4__Laupala_kohalensis-380#RC/Helitron
>rnd-4__Laupala_kohalensis-7252#LINE/L2
>rnd-4__Laupala_kohalensis-1056#LINE/L2
>rnd-4__Laupala_kohalensis-4685#DNA/CMC-Chapaev-3
>rnd-4__Laupala_kohalensis-3957#DNA/Academ-1
>rnd-4__Laupala_kohalensis-318#LINE/Penelope
>rnd-4__Laupala_kohalensis-2302#LINE/L2
>rnd-4__Laupala_kohalensis-630#LINE/Penelope
>rnd-4__Laupala_kohalensis-1627#LINE/Penelope
>rnd-4__Laupala_kohalensis-3816#LINE/Penelope
>rnd-4__Laupala_kohalensis-212#DNA/Maverick
>rnd-4__Laupala_kohalensis-494#LINE/RTE-BovB
>rnd-4__Laupala_kohalensis-22#RC/Helitron
>rnd-4__Laupala_kohalensis-5475#PLE/Chlamys
>rnd-4__Laupala_kohalensis-159#LINE/L2
>rnd-4__Laupala_kohalensis-2996#LTR/Gypsy
>rnd-4__Laupala_kohalensis-1458#LINE/I-Jockey
>rnd-4__Laupala_kohalensis-3692#LINE
>rnd-4__Laupala_kohalensis-276#LTR/Gypsy
>rnd-4__Laupala_kohalensis-948#LINE/Dong-R4
>rnd-4__Laupala_kohalensis-2748#DNA/P
>rnd-4__Laupala_kohalensis-2888#LINE/L1-Tx1
>rnd-4__Laupala_kohalensis-2976#DNA/hAT-hAT19
>rnd-4__Laupala_kohalensis-642#LINE/R1
>rnd-4__Laupala_kohalensis-3268#LINE/Dong-R4
>rnd-4__Laupala_kohalensis-816#LINE/R1
>rnd-4__Laupala_kohalensis-1787#LINE
>rnd-4__Laupala_kohalensis-118#LINE/RTE-BovB
>rnd-4__Laupala_kohalensis-3800#DNA/Academ-1
>rnd-4__Laupala_kohalensis-1635#DNA/Zisupton
>rnd-4__Laupala_kohalensis-5287#DNA/TcMar-Tc2
>rnd-4__Laupala_kohalensis-1475#LINE/I-Jockey
>rnd-4__Laupala_kohalensis-835#LINE/R1
>rnd-4__Laupala_kohalensis-1754#LINE/RTE-BovB
>rnd-4__Laupala_kohalensis-3336#LINE/RTE-BovB
>rnd-4__Laupala_kohalensis-805#LINE/I-Jockey
>rnd-4__Laupala_kohalensis-2595#LINE/R1
>rnd-4__Laupala_kohalensis-2632#LINE/Dong-R4
>rnd-4__Laupala_kohalensis-1422#DNA/TcMar-Tc1
>rnd-4__Laupala_kohalensis-2263#LINE/Dong-R4
>rnd-4__Laupala_kohalensis-5744#DNA/Academ-1
>rnd-4__Laupala_kohalensis-2488#LINE/Dong-R4
>rnd-4__Laupala_kohalensis-1979#DNA/TcMar-Tc1
>rnd-4__Laupala_kohalensis-4370#DNA/TcMar-Mariner
>rnd-4__Laupala_kohalensis-3926#LINE/R1-LOA
>rnd-4__Laupala_kohalensis-1286#DNA/Academ-1
>rnd-4__Laupala_kohalensis-5174#LINE/R1
>rnd-4__Laupala_kohalensis-3472#DNA/Academ-1
>rnd-4__Laupala_kohalensis-5687#DNA/TcMar-Fot1
>rnd-4__Laupala_kohalensis-2148#LINE/RTE-BovB
>rnd-4__Laupala_kohalensis-305#LINE/Penelope
>rnd-4__Laupala_kohalensis-950#LINE/Dong-R4
>rnd-4__Laupala_kohalensis-3094#DNA/TcMar-Mariner
>rnd-4__Laupala_kohalensis-612#LINE/Dong-R4
>rnd-4__Laupala_kohalensis-4908#LINE/I-Jockey
>rnd-4__Laupala_kohalensis-820#LINE/Penelope
>rnd-4__Laupala_kohalensis-2279#LINE/RTE-BovB
>rnd-4__Laupala_kohalensis-2474#LINE/R1
>rnd-4__Laupala_kohalensis-2105#LTR/Gypsy
>rnd-4__Laupala_kohalensis-1430#DNA/Academ-1
>rnd-4__Laupala_kohalensis-3097#LINE/Dong-R4
>rnd-4__Laupala_kohalensis-499#LINE/Penelope
>rnd-4__Laupala_kohalensis-248#LINE/CR1
>rnd-4__Laupala_kohalensis-2235#LINE/L2
>rnd-4__Laupala_kohalensis-4631#LINE/RTE-BovB
>rnd-4__Laupala_kohalensis-44#SINE/tRNA
>rnd-4__Laupala_kohalensis-941#LINE/RTE-BovB
>rnd-4__Laupala_kohalensis-1976#DNA/Academ-1
>rnd-4__Laupala_kohalensis-788#LINE/L2
>rnd-4__Laupala_kohalensis-675#LTR/Pao
>rnd-4__Laupala_kohalensis-1472#DNA/Sola-2
>rnd-4__Laupala_kohalensis-2198#DNA/hAT-hATm
>rnd-4__Laupala_kohalensis-4993#LINE/R1
>rnd-4__Laupala_kohalensis-815#LINE/RTE-BovB
>rnd-4__Laupala_kohalensis-1969#LTR/ERVK
>rnd-4__Laupala_kohalensis-1093#LINE/I-Jockey
>rnd-4__Laupala_kohalensis-5089#DNA/P
>rnd-4__Laupala_kohalensis-1143#LINE/R1
>rnd-4__Laupala_kohalensis-2631#LINE/Dong-R4
>rnd-4__Laupala_kohalensis-6653#LINE/I-Jockey
>rnd-4__Laupala_kohalensis-1357#LINE/R1
>rnd-4__Laupala_kohalensis-135#DNA/TcMar-Tc1
>rnd-4__Laupala_kohalensis-793#LINE/Penelope
>rnd-4__Laupala_kohalensis-217#LINE/Penelope
>rnd-5__Laupala_kohalensis-1403#LINE/RTE-BovB
>rnd-5__Laupala_kohalensis-342#DNA/hAT-Tip100
>rnd-5__Laupala_kohalensis-1692#DNA/MULE-MuDR
>rnd-5__Laupala_kohalensis-1227#LINE/L2
>rnd-5__Laupala_kohalensis-141#DNA/hAT-Tip100
>rnd-5__Laupala_kohalensis-404#LTR/Gypsy
>rnd-5__Laupala_kohalensis-3220#DNA/P
>rnd-5__Laupala_kohalensis-1778#DNA/hAT-Ac
>rnd-5__Laupala_kohalensis-616#LINE/RTE-BovB
>rnd-5__Laupala_kohalensis-2850#LINE/CR1
>rnd-5__Laupala_kohalensis-2510#DNA/hAT-Charlie
>rnd-5__Laupala_kohalensis-1771#LINE/RTE-BovB
>rnd-5__Laupala_kohalensis-1170#DNA
>rnd-5__Laupala_kohalensis-1747#LINE/R1
>rnd-5__Laupala_kohalensis-1251#DNA/TcMar-Tc1
>rnd-5__Laupala_kohalensis-2226#LINE/L2
>rnd-5__Laupala_kohalensis-1310#DNA/P
>rnd-5__Laupala_kohalensis-3269#SINE/tRNA
>rnd-5__Laupala_kohalensis-788#LINE/R1
>rnd-5__Laupala_kohalensis-1467#LINE/R1
>rnd-5__Laupala_kohalensis-1721#LINE/RTE-BovB
>rnd-5__Laupala_kohalensis-3152#LINE/I-Jockey
>rnd-5__Laupala_kohalensis-3583#DNA/MULE-MuDR
>rnd-5__Laupala_kohalensis-1126#DNA/P
>rnd-5__Laupala_kohalensis-4921#LINE/I-Jockey
>rnd-5__Laupala_kohalensis-4133#DNA/TcMar-Mariner
>rnd-5__Laupala_kohalensis-1946#LINE/L2
>rnd-5__Laupala_kohalensis-1901#DNA/Academ-1
>rnd-5__Laupala_kohalensis-1516#LINE/R1
>rnd-5__Laupala_kohalensis-414#DNA/hAT-Charlie
>rnd-5__Laupala_kohalensis-1360#DNA/TcMar-Tigger
>rnd-5__Laupala_kohalensis-7956#DNA/hAT-hAT5
>rnd-5__Laupala_kohalensis-2795#LINE/R1-LOA
>rnd-5__Laupala_kohalensis-1342#LINE/Penelope
>rnd-5__Laupala_kohalensis-2837#DNA/hAT-Tip100
>rnd-5__Laupala_kohalensis-432#LINE/R1-LOA
>rnd-5__Laupala_kohalensis-3351#DNA/TcMar-Mariner
>rnd-5__Laupala_kohalensis-4312#DNA/Academ-1
>rnd-5__Laupala_kohalensis-12040#LINE/R1
>rnd-5__Laupala_kohalensis-1868#LTR/Gypsy
>rnd-5__Laupala_kohalensis-423#DNA/Sola-2
>rnd-5__Laupala_kohalensis-325#LINE/R1
>rnd-5__Laupala_kohalensis-7294#DNA/TcMar-Mariner
>rnd-5__Laupala_kohalensis-3493#LINE/L2
>rnd-5__Laupala_kohalensis-3551#LINE/L2
>rnd-5__Laupala_kohalensis-1934#LINE/Penelope
>rnd-5__Laupala_kohalensis-9740#DNA/hAT-Blackjack
>rnd-5__Laupala_kohalensis-2802#DNA/Sola-2
>rnd-5__Laupala_kohalensis-741#LINE/R1
>rnd-5__Laupala_kohalensis-3064#LTR/Pao
>rnd-5__Laupala_kohalensis-4370#DNA/PiggyBac
>rnd-5__Laupala_kohalensis-693#LINE/RTE-BovB
>rnd-5__Laupala_kohalensis-3567#DNA/Ginger-2
>rnd-5__Laupala_kohalensis-1642#LINE/I-Jockey
>rnd-5__Laupala_kohalensis-2422#LINE/RTE-X
>rnd-5__Laupala_kohalensis-1319#LINE/Dong-R4
>rnd-5__Laupala_kohalensis-3148#LINE/R1
>rnd-5__Laupala_kohalensis-1749#LINE/CR1
>rnd-5__Laupala_kohalensis-220#LINE/Dong-R4
>rnd-5__Laupala_kohalensis-7591#LINE/R1
>rnd-5__Laupala_kohalensis-229#LINE/L2
>rnd-5__Laupala_kohalensis-6094#LINE/R1
>rnd-5__Laupala_kohalensis-4330#DNA/Academ-1
>rnd-5__Laupala_kohalensis-2081#DNA/hAT-Charlie
>rnd-5__Laupala_kohalensis-4250#DNA/TcMar-Mariner
>rnd-5__Laupala_kohalensis-1463#LINE/Penelope
>rnd-5__Laupala_kohalensis-639#LINE/CR1
>rnd-5__Laupala_kohalensis-1054#LINE/R1
>rnd-5__Laupala_kohalensis-834#LINE/L2
>rnd-5__Laupala_kohalensis-6598#LINE/R1
>rnd-5__Laupala_kohalensis-1276#LINE/R1
>rnd-5__Laupala_kohalensis-1548#DNA/hAT-Charlie
>rnd-5__Laupala_kohalensis-467#DNA/TcMar-Pogo
>rnd-5__Laupala_kohalensis-6066#LINE/I-Jockey
>rnd-5__Laupala_kohalensis-1886#LINE/RTE
>rnd-5__Laupala_kohalensis-1531#LINE/R2
>rnd-5__Laupala_kohalensis-985#DNA/TcMar-Mariner
>rnd-5__Laupala_kohalensis-11826#LTR/Pao
>rnd-5__Laupala_kohalensis-5652#LINE/Penelope
>rnd-5__Laupala_kohalensis-2602#LINE/R1-LOA
>rnd-5__Laupala_kohalensis-2911#LINE/Dong-R4
>rnd-5__Laupala_kohalensis-3002#LINE/Penelope
>rnd-5__Laupala_kohalensis-3554#LINE/RTE-BovB
>rnd-5__Laupala_kohalensis-2897#LINE/L2
>rnd-5__Laupala_kohalensis-5689#LINE/L2
>rnd-5__Laupala_kohalensis-5188#LINE/R1
>rnd-5__Laupala_kohalensis-4619#LINE/Penelope
>rnd-5__Laupala_kohalensis-3194#LINE/RTE-BovB
>rnd-5__Laupala_kohalensis-3218#LINE/RTE-BovB
>rnd-5__Laupala_kohalensis-14772#LINE/R1
>rnd-5__Laupala_kohalensis-4778#DNA/PIF-Harbinger
>rnd-5__Laupala_kohalensis-2372#DNA/Academ-1
>rnd-5__Laupala_kohalensis-1948#LINE/R1
>rnd-5__Laupala_kohalensis-3396#DNA/PIF-Harbinger
>rnd-5__Laupala_kohalensis-4474#DNA/TcMar-m44
>rnd-5__Laupala_kohalensis-2614#DNA/P
>rnd-5__Laupala_kohalensis-2585#DNA/TcMar-Fot1
>rnd-5__Laupala_kohalensis-1673#LINE/CR1
>rnd-5__Laupala_kohalensis-8304#LINE/R1
>rnd-5__Laupala_kohalensis-266#DNA/P
>rnd-5__Laupala_kohalensis-838#DNA/TcMar-Tc1
>rnd-5__Laupala_kohalensis-4745#LINE
>rnd-5__Laupala_kohalensis-2145#LINE/L2
>rnd-5__Laupala_kohalensis-443#DNA/TcMar-Mariner
>rnd-5__Laupala_kohalensis-941#LINE/RTE-RTE
>rnd-5__Laupala_kohalensis-720#LINE/L2
>rnd-5__Laupala_kohalensis-4240#DNA/TcMar-Mariner
>rnd-5__Laupala_kohalensis-925#DNA/TcMar-m44
>rnd-5__Laupala_kohalensis-6111#LINE/R1
>rnd-5__Laupala_kohalensis-6#LINE/R1
>rnd-5__Laupala_kohalensis-1455#LINE/Dong-R4
>rnd-5__Laupala_kohalensis-659#LINE/R1
>rnd-5__Laupala_kohalensis-1681#DNA/hAT-Blackjack
>rnd-5__Laupala_kohalensis-1480#DNA/Academ-1
>rnd-5__Laupala_kohalensis-11667#DNA/hAT-Tip100
>rnd-5__Laupala_kohalensis-4382#DNA/TcMar-Mariner
>rnd-5__Laupala_kohalensis-4099#DNA/hAT-Charlie
>rnd-5__Laupala_kohalensis-1596#LINE/RTE-BovB
>rnd-5__Laupala_kohalensis-1685#LINE/R1
>rnd-5__Laupala_kohalensis-1910#LINE/I
>rnd-5__Laupala_kohalensis-1812#DNA/P
>rnd-5__Laupala_kohalensis-2313#DNA/P
>rnd-5__Laupala_kohalensis-5065#RC/Helitron
>rnd-5__Laupala_kohalensis-2645#DNA/hAT-Charlie
>rnd-5__Laupala_kohalensis-6822#LINE/L2
>rnd-5__Laupala_kohalensis-3131#DNA/TcMar-Tc4
>rnd-5__Laupala_kohalensis-4532#LINE/R1
>rnd-5__Laupala_kohalensis-2340#LINE/R1
>rnd-5__Laupala_kohalensis-2937#DNA/hAT-hATm
>rnd-5__Laupala_kohalensis-537#LINE/RTE-BovB
>rnd-5__Laupala_kohalensis-1889#LINE/L2
>rnd-5__Laupala_kohalensis-415#DNA/Merlin
>rnd-5__Laupala_kohalensis-2221#DNA/TcMar-Tc1
>rnd-5__Laupala_kohalensis-1040#DNA/TcMar-Tc1
>rnd-5__Laupala_kohalensis-1805#DNA/TcMar-Mariner
>rnd-5__Laupala_kohalensis-5262#DNA/hAT-Charlie
>rnd-5__Laupala_kohalensis-5630#LINE/I-Jockey
>rnd-5__Laupala_kohalensis-733#DNA/Academ-1
>rnd-5__Laupala_kohalensis-4354#LINE/RTE-BovB
>rnd-5__Laupala_kohalensis-5563#DNA/hAT-Charlie
>rnd-5__Laupala_kohalensis-1320#DNA/TcMar-Mariner
>rnd-5__Laupala_kohalensis-97#LINE/Penelope
>rnd-5__Laupala_kohalensis-4247#LINE/R1
>rnd-5__Laupala_kohalensis-5690#LINE/I
>rnd-5__Laupala_kohalensis-2184#LINE/Penelope
>rnd-5__Laupala_kohalensis-984#DNA/TcMar-Mariner
>rnd-5__Laupala_kohalensis-6859#DNA/CMC-Transib
>rnd-5__Laupala_kohalensis-4217#LINE/R1
>rnd-5__Laupala_kohalensis-15969#LINE/R1
>rnd-5__Laupala_kohalensis-3638#LTR/Pao
>rnd-5__Laupala_kohalensis-3830#DNA/hAT-Charlie
>rnd-5__Laupala_kohalensis-2751#DNA
>rnd-5__Laupala_kohalensis-1635#LINE/Penelope
>rnd-5__Laupala_kohalensis-7113#DNA/hAT-Charlie
>rnd-5__Laupala_kohalensis-7498#LINE/I-Jockey
>rnd-5__Laupala_kohalensis-4848#DNA/Sola-2
>rnd-5__Laupala_kohalensis-6450#DNA/hAT-Tip100
>rnd-5__Laupala_kohalensis-377#LINE/CR1
>rnd-5__Laupala_kohalensis-768#LINE/R1
>rnd-5__Laupala_kohalensis-2131#LINE/R2-NeSL
>rnd-5__Laupala_kohalensis-3923#LINE/I
>rnd-5__Laupala_kohalensis-5481#LINE/L2
>rnd-5__Laupala_kohalensis-2125#DNA/Sola-2
>rnd-5__Laupala_kohalensis-4308#DNA/TcMar-Tc1
>rnd-5__Laupala_kohalensis-15508#LINE/R1
>rnd-5__Laupala_kohalensis-19846#DNA/TcMar-Fot1
>rnd-5__Laupala_kohalensis-4109#LINE/Penelope
>rnd-5__Laupala_kohalensis-753#DNA/TcMar-Mariner
>rnd-5__Laupala_kohalensis-972#DNA/hAT-Tip100
>rnd-5__Laupala_kohalensis-4393#DNA/PIF-Harbinger
>rnd-5__Laupala_kohalensis-2997#DNA/TcMar-Fot1
>rnd-5__Laupala_kohalensis-6794#RC/Helitron
>rnd-5__Laupala_kohalensis-2636#LINE/Dong-R4
>rnd-5__Laupala_kohalensis-4459#DNA/TcMar-Mariner
>rnd-5__Laupala_kohalensis-1092#DNA/Sola-1
>rnd-5__Laupala_kohalensis-2402#LINE/Dong-R4
>rnd-5__Laupala_kohalensis-777#LINE/R1
>rnd-5__Laupala_kohalensis-2025#DNA/Zator
>rnd-5__Laupala_kohalensis-3528#LINE/L2
>rnd-5__Laupala_kohalensis-440#LINE/I-Jockey
>rnd-5__Laupala_kohalensis-4771#LINE/CR1
>rnd-5__Laupala_kohalensis-365#LINE/R1
>rnd-5__Laupala_kohalensis-6966#DNA/hAT-Tip100
>rnd-5__Laupala_kohalensis-89#DNA/Sola-2
>rnd-5__Laupala_kohalensis-918#LTR/Pao
>rnd-5__Laupala_kohalensis-5765#LINE/R1
>rnd-5__Laupala_kohalensis-92#LTR/Gypsy
>rnd-5__Laupala_kohalensis-7375#DNA/Academ-1
>rnd-5__Laupala_kohalensis-10853#DNA/TcMar-Mariner
>rnd-5__Laupala_kohalensis-2745#LINE/Dong-R4
>rnd-5__Laupala_kohalensis-21506#DNA/hAT-hATm
>rnd-5__Laupala_kohalensis-1732#DNA/hAT-Charlie
>rnd-5__Laupala_kohalensis-6401#DNA/PIF-Harbinger
>rnd-5__Laupala_kohalensis-7257#LINE/I-Jockey
>rnd-5__Laupala_kohalensis-1172#LINE
>rnd-5__Laupala_kohalensis-589#DNA
>rnd-5__Laupala_kohalensis-3822#LINE/Dong-R4
>rnd-5__Laupala_kohalensis-6945#SINE/tRNA-RTE
>rnd-5__Laupala_kohalensis-6538#LINE/Penelope
>rnd-5__Laupala_kohalensis-826#LINE/L2
>rnd-5__Laupala_kohalensis-10438#LINE/R1
>rnd-5__Laupala_kohalensis-4232#DNA/Academ-1
>rnd-5__Laupala_kohalensis-4376#DNA/TcMar-m44
>rnd-5__Laupala_kohalensis-2681#LINE/R1
>rnd-5__Laupala_kohalensis-4097#LINE
>rnd-5__Laupala_kohalensis-133#LINE/Dong-R4
>rnd-5__Laupala_kohalensis-1168#DNA/PIF-ISL2EU
>rnd-5__Laupala_kohalensis-2656#LINE/Dong-R4
>rnd-5__Laupala_kohalensis-2642#DNA/CMC-Chapaev-3
>rnd-5__Laupala_kohalensis-4320#LINE/Dong-R4
>rnd-5__Laupala_kohalensis-4823#LINE/R1
>rnd-5__Laupala_kohalensis-1330#DNA/TcMar-Mariner
>rnd-5__Laupala_kohalensis-3604#LINE/RTE-BovB
>rnd-5__Laupala_kohalensis-710#LINE/Tad1
>rnd-5__Laupala_kohalensis-5997#LINE/L2
>rnd-5__Laupala_kohalensis-1272#DNA/TcMar-Fot1
>rnd-5__Laupala_kohalensis-1582#DNA/hAT-Ac
>rnd-5__Laupala_kohalensis-2931#DNA/hAT
>rnd-5__Laupala_kohalensis-8214#DNA/CMC-Chapaev
>rnd-5__Laupala_kohalensis-2550#LINE/Penelope
>rnd-5__Laupala_kohalensis-2106#LTR
>rnd-5__Laupala_kohalensis-17137#LINE/I-Jockey
>rnd-5__Laupala_kohalensis-1842#LINE/I-Jockey
>rnd-5__Laupala_kohalensis-4386#DNA/hAT-Tip100
>rnd-5__Laupala_kohalensis-33#LINE/I-Jockey
>rnd-5__Laupala_kohalensis-3700#LINE/R1
>rnd-5__Laupala_kohalensis-1907#DNA/Academ-1
>rnd-5__Laupala_kohalensis-12499#LINE/R1
>rnd-5__Laupala_kohalensis-134#LINE
>rnd-5__Laupala_kohalensis-12724#LINE/R1
>rnd-5__Laupala_kohalensis-3065#SINE/tRNA
>rnd-5__Laupala_kohalensis-4695#LINE/Dong-R4
>rnd-5__Laupala_kohalensis-678#LINE/L2
>rnd-5__Laupala_kohalensis-1035#LINE/R1
>rnd-5__Laupala_kohalensis-1263#LINE/Dong-R4
>rnd-5__Laupala_kohalensis-3053#LINE/R1
>rnd-5__Laupala_kohalensis-7278#LINE/L2
>rnd-5__Laupala_kohalensis-7223#LTR/Pao
>rnd-5__Laupala_kohalensis-3929#DNA/hAT-Tip100
>rnd-5__Laupala_kohalensis-1264#DNA/hAT-Ac
>rnd-5__Laupala_kohalensis-8681#DNA/hAT-Blackjack
>rnd-5__Laupala_kohalensis-954#LINE/Penelope
>rnd-5__Laupala_kohalensis-10041#DNA/TcMar-Mariner
>rnd-5__Laupala_kohalensis-1937#DNA/hAT-hATm
>rnd-5__Laupala_kohalensis-6379#LINE/Penelope
>rnd-5__Laupala_kohalensis-2041#DNA/hAT-Ac
>rnd-5__Laupala_kohalensis-6006#LINE/I-Jockey
>rnd-5__Laupala_kohalensis-6543#DNA/Sola-1
>rnd-5__Laupala_kohalensis-2127#LINE/R2-NeSL
>rnd-5__Laupala_kohalensis-905#LINE/I-Jockey
>rnd-5__Laupala_kohalensis-11334#DNA/TcMar-Tc1
>rnd-5__Laupala_kohalensis-6946#RC/Helitron
>rnd-5__Laupala_kohalensis-14963#DNA/TcMar-Mariner
>rnd-5__Laupala_kohalensis-3885#LINE/Dong-R4
>rnd-5__Laupala_kohalensis-705#LINE/R1
>rnd-5__Laupala_kohalensis-82#LINE/Dong-R4
>rnd-5__Laupala_kohalensis-6641#LINE/Penelope
>rnd-5__Laupala_kohalensis-257#LINE/RTE-BovB
>rnd-5__Laupala_kohalensis-12606#LINE/RTE-BovB
>rnd-5__Laupala_kohalensis-1626#LTR/Copia
>rnd-5__Laupala_kohalensis-1540#DNA/hAT-Tip100
>rnd-5__Laupala_kohalensis-5614#LINE/I-Jockey
>rnd-5__Laupala_kohalensis-744#LINE/I-Jockey
>rnd-5__Laupala_kohalensis-12910#DNA/P
>rnd-5__Laupala_kohalensis-7310#LINE/Penelope
>rnd-5__Laupala_kohalensis-6737#LINE/Tad1
>rnd-5__Laupala_kohalensis-3998#LINE/R1
>rnd-5__Laupala_kohalensis-2849#DNA/TcMar-Mariner
>rnd-5__Laupala_kohalensis-11832#LINE/RTE-BovB
>rnd-5__Laupala_kohalensis-4416#LINE/R1
>rnd-5__Laupala_kohalensis-10868#DNA/hAT-Charlie
>rnd-5__Laupala_kohalensis-8555#DNA/TcMar-Tc1
>rnd-5__Laupala_kohalensis-379#DNA/hAT-Charlie
>rnd-5__Laupala_kohalensis-5189#DNA/CMC-EnSpm
>rnd-5__Laupala_kohalensis-13759#LINE/RTE-BovB
>rnd-5__Laupala_kohalensis-1705#LINE/Dong-R4
>rnd-5__Laupala_kohalensis-5438#LINE/Dong-R4
>rnd-5__Laupala_kohalensis-49#LINE/RTE-BovB
>rnd-5__Laupala_kohalensis-2517#LINE/RTE-BovB
>rnd-5__Laupala_kohalensis-4216#DNA/TcMar-Mariner
>rnd-5__Laupala_kohalensis-8045#DNA/hAT-hATx
>rnd-5__Laupala_kohalensis-4063#LINE/L2
>rnd-5__Laupala_kohalensis-848#DNA/TcMar-Mariner
>rnd-5__Laupala_kohalensis-10146#LINE/Tad1
>rnd-5__Laupala_kohalensis-1180#DNA/P
>rnd-5__Laupala_kohalensis-7078#LINE/L2
>rnd-5__Laupala_kohalensis-10245#DNA/PIF-Harbinger
>rnd-5__Laupala_kohalensis-533#LINE/Penelope
>rnd-5__Laupala_kohalensis-4357#DNA/Academ-1
>rnd-5__Laupala_kohalensis-9778#LINE/Tad1
>rnd-5__Laupala_kohalensis-4018#DNA/TcMar-Mariner
>rnd-5__Laupala_kohalensis-646#DNA/hAT-Tip100
>rnd-5__Laupala_kohalensis-3222#LINE/R1-LOA
>rnd-5__Laupala_kohalensis-4046#LINE/RTE
>rnd-5__Laupala_kohalensis-1902#LINE/Dong-R4
>rnd-5__Laupala_kohalensis-3166#LINE/Dong-R4
>rnd-5__Laupala_kohalensis-4846#LINE/R1
>rnd-5__Laupala_kohalensis-2587#LINE/R1
>rnd-5__Laupala_kohalensis-3581#LINE/Dong-R4
>rnd-5__Laupala_kohalensis-998#LINE/RTE-X
>rnd-5__Laupala_kohalensis-6074#DNA/P
>rnd-5__Laupala_kohalensis-11147#DNA/hAT-Charlie
>rnd-5__Laupala_kohalensis-46#DNA/PIF-Spy
>rnd-5__Laupala_kohalensis-8768#LTR/Pao
>rnd-5__Laupala_kohalensis-4440#LTR/Gypsy
>rnd-5__Laupala_kohalensis-898#LINE
>rnd-5__Laupala_kohalensis-2088#DNA/PIF-Harbinger
>rnd-5__Laupala_kohalensis-18657#DNA/PIF-Harbinger
>rnd-5__Laupala_kohalensis-2163#LINE/Dong-R4
>rnd-5__Laupala_kohalensis-1410#LINE/R1
>rnd-5__Laupala_kohalensis-4590#DNA/TcMar-Tc1
>rnd-5__Laupala_kohalensis-6639#LINE/R1
>rnd-5__Laupala_kohalensis-13404#DNA/PIF-Spy
>rnd-5__Laupala_kohalensis-2999#LINE/R1
>rnd-5__Laupala_kohalensis-56#DNA/hAT-Tip100
>rnd-5__Laupala_kohalensis-2488#LINE/I-Jockey
>rnd-5__Laupala_kohalensis-8472#LINE
>rnd-5__Laupala_kohalensis-118#DNA/TcMar-Pogo
>rnd-5__Laupala_kohalensis-6845#LINE/I
>rnd-5__Laupala_kohalensis-1947#LINE/Penelope
>rnd-5__Laupala_kohalensis-8820#LINE/Penelope
>rnd-5__Laupala_kohalensis-1485#LINE/Dong-R4
>rnd-5__Laupala_kohalensis-8888#DNA/hAT-Tip100
>rnd-5__Laupala_kohalensis-5261#DNA/hAT-Charlie
>rnd-5__Laupala_kohalensis-10326#LINE/Dong-R4
>rnd-5__Laupala_kohalensis-5605#LINE/Dong-R4
>rnd-5__Laupala_kohalensis-2472#DNA/TcMar-Mariner
>rnd-5__Laupala_kohalensis-36#LINE/R1
>rnd-5__Laupala_kohalensis-9421#DNA/TcMar-Tc4
>rnd-5__Laupala_kohalensis-4719#LINE/Dong-R4
>rnd-5__Laupala_kohalensis-9703#LINE/R1
>rnd-5__Laupala_kohalensis-6294#LINE/Dong-R4
>rnd-5__Laupala_kohalensis-6616#DNA/Sola-2
>rnd-5__Laupala_kohalensis-11919#LINE/R1
>rnd-5__Laupala_kohalensis-947#LINE/CR1
>rnd-5__Laupala_kohalensis-177#DNA/hAT-Tip100
>rnd-5__Laupala_kohalensis-1711#DNA/Sola-2
>rnd-5__Laupala_kohalensis-2040#DNA/Maverick
>rnd-5__Laupala_kohalensis-5569#LINE/RTE-BovB
>rnd-5__Laupala_kohalensis-8143#DNA/Sola-2
>rnd-5__Laupala_kohalensis-1061#LINE/Penelope
>rnd-5__Laupala_kohalensis-1750#LINE/R1
>rnd-5__Laupala_kohalensis-975#LINE/L1-Tx1
>rnd-5__Laupala_kohalensis-8493#DNA/hAT-Charlie
>rnd-5__Laupala_kohalensis-344#DNA/CMC-Chapaev-3
>rnd-5__Laupala_kohalensis-5191#LINE/L2
>rnd-5__Laupala_kohalensis-16784#SINE/tRNA-RTE
>rnd-5__Laupala_kohalensis-734#LINE/R1
>rnd-5__Laupala_kohalensis-2180#LINE/R2-NeSL
>rnd-5__Laupala_kohalensis-1387#LINE
>rnd-5__Laupala_kohalensis-288#LINE/RTE-BovB
>rnd-5__Laupala_kohalensis-1938#LINE/Penelope
>rnd-5__Laupala_kohalensis-8911#DNA/TcMar-Tc1
>rnd-5__Laupala_kohalensis-1202#LINE/I-Jockey
>rnd-5__Laupala_kohalensis-2379#LINE/Dong-R4
>rnd-5__Laupala_kohalensis-888#DNA/hAT-Tip100
>rnd-5__Laupala_kohalensis-16808#DNA/hAT-Charlie
>rnd-5__Laupala_kohalensis-4929#LINE/Dong-R4
>rnd-5__Laupala_kohalensis-2856#LINE/CR1
>rnd-5__Laupala_kohalensis-4345#DNA/TcMar-Mariner
>rnd-5__Laupala_kohalensis-1396#LINE/R1
>rnd-5__Laupala_kohalensis-3413#DNA/P
>rnd-5__Laupala_kohalensis-713#LINE/Tad1
>rnd-5__Laupala_kohalensis-2555#LINE/R1
>rnd-5__Laupala_kohalensis-4307#DNA/TcMar-Mariner
>rnd-5__Laupala_kohalensis-2598#LINE/R1
>rnd-5__Laupala_kohalensis-3711#LINE/I-Jockey
>rnd-5__Laupala_kohalensis-2159#LINE/Dong-R4
>rnd-5__Laupala_kohalensis-12437#DNA/hAT-Tip100
>rnd-5__Laupala_kohalensis-2444#LINE/R1
>rnd-5__Laupala_kohalensis-7874#DNA/PiggyBac
>rnd-5__Laupala_kohalensis-2680#LINE/R1
>rnd-5__Laupala_kohalensis-2813#LINE/R1
>rnd-5__Laupala_kohalensis-16342#LINE/Dong-R4
>rnd-5__Laupala_kohalensis-3622#LINE/I-Jockey
>rnd-5__Laupala_kohalensis-1986#DNA/TcMar-Fot1
>rnd-5__Laupala_kohalensis-12343#DNA/Academ-1
>rnd-5__Laupala_kohalensis-11959#LINE/R1
>rnd-5__Laupala_kohalensis-4252#DNA/TcMar-Mariner
>rnd-5__Laupala_kohalensis-10497#DNA/hAT-Charlie
>rnd-5__Laupala_kohalensis-8057#LINE/L1-Tx1
>rnd-5__Laupala_kohalensis-204#LINE
>rnd-5__Laupala_kohalensis-7592#LINE/R1
>rnd-5__Laupala_kohalensis-22692#SINE/tRNA
>rnd-5__Laupala_kohalensis-11731#DNA/hAT-Tip100
>rnd-5__Laupala_kohalensis-5928#LINE/RTE-BovB
>rnd-5__Laupala_kohalensis-1298#DNA/hAT-Charlie
>rnd-5__Laupala_kohalensis-16541#DNA/PIF-Harbinger
>rnd-5__Laupala_kohalensis-7361#DNA/hAT-Charlie
>rnd-5__Laupala_kohalensis-438#RC/Helitron
>rnd-5__Laupala_kohalensis-603#LINE/RTE-BovB
>rnd-5__Laupala_kohalensis-13244#LINE/Penelope
>rnd-5__Laupala_kohalensis-4632#LINE/L2
>rnd-5__Laupala_kohalensis-10437#LINE/Dong-R4
>rnd-5__Laupala_kohalensis-4580#DNA/PiggyBac
>rnd-5__Laupala_kohalensis-5815#LINE/R1
>rnd-5__Laupala_kohalensis-14112#LINE/CR1
>rnd-5__Laupala_kohalensis-620#DNA/Sola-2
>rnd-5__Laupala_kohalensis-2155#LINE/L2
>rnd-5__Laupala_kohalensis-6106#DNA/hAT-hAT19
>rnd-5__Laupala_kohalensis-5607#DNA/TcMar-Mariner
>rnd-5__Laupala_kohalensis-6164#LINE/L2
>rnd-5__Laupala_kohalensis-1759#DNA/hAT-Tip100
>rnd-5__Laupala_kohalensis-4545#DNA/Maverick
>rnd-5__Laupala_kohalensis-4909#LINE/Dong-R4
>rnd-5__Laupala_kohalensis-2386#DNA/hAT-Tip100
>rnd-5__Laupala_kohalensis-7244#DNA/TcMar-Tc1
>rnd-5__Laupala_kohalensis-4136#LINE/Penelope
>rnd-5__Laupala_kohalensis-6439#LINE/L2
>rnd-5__Laupala_kohalensis-12147#LINE/L2
>rnd-5__Laupala_kohalensis-10066#LINE/RTE-BovB
>rnd-5__Laupala_kohalensis-6764#DNA
>rnd-5__Laupala_kohalensis-3820#LINE/RTE-BovB
>rnd-5__Laupala_kohalensis-1898#DNA/TcMar-Tc1
>rnd-5__Laupala_kohalensis-824#LINE/RTE
>rnd-5__Laupala_kohalensis-4482#DNA/Academ-1
>rnd-5__Laupala_kohalensis-6126#LINE/Penelope
>rnd-5__Laupala_kohalensis-1236#DNA/P
>rnd-5__Laupala_kohalensis-12338#LINE/L2
>rnd-5__Laupala_kohalensis-274#LINE/RTE-BovB
>rnd-5__Laupala_kohalensis-2578#LINE
>rnd-5__Laupala_kohalensis-6372#SINE/ID
>rnd-5__Laupala_kohalensis-8165#RC/Helitron
>rnd-5__Laupala_kohalensis-547#LINE/R1
>rnd-5__Laupala_kohalensis-5585#LINE/L2
>rnd-5__Laupala_kohalensis-7550#DNA/CMC-Transib
>rnd-5__Laupala_kohalensis-8620#DNA/Academ-1
>rnd-5__Laupala_kohalensis-14117#LINE/R1
>rnd-5__Laupala_kohalensis-63#DNA/PIF-Harbinger
>rnd-5__Laupala_kohalensis-2970#DNA/TcMar-Mariner
>rnd-5__Laupala_kohalensis-13090#DNA/hAT-Charlie
>rnd-5__Laupala_kohalensis-8942#DNA/TcMar-Pogo
>rnd-5__Laupala_kohalensis-1648#DNA/CMC-Transib
>rnd-5__Laupala_kohalensis-2967#LINE/Dong-R4
>rnd-5__Laupala_kohalensis-642#DNA/PIF-Harbinger
>rnd-5__Laupala_kohalensis-7311#LINE/L2
>rnd-5__Laupala_kohalensis-4530#LINE/R1
>rnd-5__Laupala_kohalensis-9133#LINE/R1
>rnd-5__Laupala_kohalensis-2800#LINE/RTE-BovB
>rnd-5__Laupala_kohalensis-8095#LINE/R1
>rnd-5__Laupala_kohalensis-4291#DNA/TcMar-Fot1
>rnd-5__Laupala_kohalensis-240#LINE/Penelope
>rnd-5__Laupala_kohalensis-3162#LINE/Dong-R4
>rnd-5__Laupala_kohalensis-6789#LINE/R1
>rnd-5__Laupala_kohalensis-5745#LINE/R1
>rnd-5__Laupala_kohalensis-5115#LINE/R1
>rnd-5__Laupala_kohalensis-2144#DNA/Sola-2
>rnd-5__Laupala_kohalensis-3570#DNA/Sola-2
>rnd-5__Laupala_kohalensis-2956#LINE/CR1
>rnd-5__Laupala_kohalensis-3031#LINE/L2
>rnd-5__Laupala_kohalensis-2923#DNA/hAT-Tip100
>rnd-5__Laupala_kohalensis-8172#LINE/L2
>rnd-5__Laupala_kohalensis-6271#LINE/Penelope
>rnd-5__Laupala_kohalensis-6452#LINE/L1-Tx1
>rnd-5__Laupala_kohalensis-11546#DNA/PIF-Spy
>rnd-5__Laupala_kohalensis-2889#SINE/tRNA
>rnd-5__Laupala_kohalensis-2400#LINE/Dong-R4
>rnd-5__Laupala_kohalensis-10293#DNA/hAT-hATm
>rnd-5__Laupala_kohalensis-8560#LINE
>rnd-5__Laupala_kohalensis-604#LINE/CR1
>rnd-5__Laupala_kohalensis-6622#LINE/R1
>rnd-5__Laupala_kohalensis-10309#DNA/Maverick
>rnd-5__Laupala_kohalensis-11660#LINE/R1
>rnd-5__Laupala_kohalensis-7824#LINE/Dong-R4
>rnd-5__Laupala_kohalensis-8551#LINE/Penelope
>rnd-5__Laupala_kohalensis-9869#DNA/TcMar-Tc1
>rnd-5__Laupala_kohalensis-6358#LINE/R1
>rnd-5__Laupala_kohalensis-9789#DNA/TcMar-Tc1
>rnd-5__Laupala_kohalensis-7757#LTR/Gypsy
>rnd-5__Laupala_kohalensis-2705#LINE/RTE-X
>rnd-5__Laupala_kohalensis-6646#DNA/hAT-Tip100
>rnd-5__Laupala_kohalensis-1636#LINE/Penelope
>rnd-5__Laupala_kohalensis-1920#LINE/R1
>rnd-5__Laupala_kohalensis-5781#DNA/TcMar-Mariner
>rnd-5__Laupala_kohalensis-3240#DNA/hAT-Tip100
>rnd-5__Laupala_kohalensis-6855#LINE/RTE-BovB
>rnd-5__Laupala_kohalensis-6697#LINE/Penelope
>rnd-5__Laupala_kohalensis-7475#LINE/R1
>rnd-5__Laupala_kohalensis-12397#LINE
>rnd-5__Laupala_kohalensis-7156#LINE/L2
>rnd-5__Laupala_kohalensis-3553#LINE/R1
>rnd-5__Laupala_kohalensis-2434#LTR/Gypsy
>rnd-5__Laupala_kohalensis-9880#DNA/hAT-Tip100
>rnd-5__Laupala_kohalensis-10461#LINE/I-Jockey
>rnd-5__Laupala_kohalensis-10364#DNA/TcMar-Mariner
>rnd-5__Laupala_kohalensis-3913#LINE/R2
>rnd-5__Laupala_kohalensis-4628#LINE/CR1
>rnd-5__Laupala_kohalensis-11368#LINE/R1
>rnd-5__Laupala_kohalensis-7368#DNA/TcMar-Mariner
>rnd-5__Laupala_kohalensis-4323#LTR/Pao
>rnd-5__Laupala_kohalensis-24330#LINE/RTE-BovB
>rnd-5__Laupala_kohalensis-3173#DNA/TcMar-Mariner
>rnd-5__Laupala_kohalensis-16961#DNA/CMC-Transib
>rnd-5__Laupala_kohalensis-689#LINE/RTE-BovB
>ltr-1__Locusta_migratoria-1#LTR/Unknown
>ltr-1__Locusta_migratoria-2#LTR/Unknown
>ltr-1__Locusta_migratoria-11#LTR/Unknown
>ltr-1__Locusta_migratoria-101#LTR/Unknown
>ltr-1__Locusta_migratoria-102#LTR/Unknown
>ltr-1__Locusta_migratoria-103#LTR/Unknown
>ltr-1__Locusta_migratoria-104#LTR/Unknown
>ltr-1__Locusta_migratoria-105#LTR/Unknown
>ltr-1__Locusta_migratoria-106#LTR/Unknown
>ltr-1__Locusta_migratoria-107#LTR/Unknown
>ltr-1__Locusta_migratoria-108#LTR/Unknown
>ltr-1__Locusta_migratoria-109#LTR/Unknown
>ltr-1__Locusta_migratoria-110#LTR/Unknown
>ltr-1__Locusta_migratoria-12#LTR/Unknown
>ltr-1__Locusta_migratoria-112#LTR/Unknown
>ltr-1__Locusta_migratoria-113#LTR/Unknown
>ltr-1__Locusta_migratoria-114#LTR/Unknown
>ltr-1__Locusta_migratoria-115#LTR/Unknown
>ltr-1__Locusta_migratoria-116#LTR/Unknown
>ltr-1__Locusta_migratoria-117#LTR/Unknown
>ltr-1__Locusta_migratoria-118#LTR/Unknown
>ltr-1__Locusta_migratoria-119#LTR/Unknown
>ltr-1__Locusta_migratoria-120#LTR/Unknown
>ltr-1__Locusta_migratoria-13#LTR/Unknown
>ltr-1__Locusta_migratoria-121#LTR/Unknown
>ltr-1__Locusta_migratoria-122#LTR/Unknown
>ltr-1__Locusta_migratoria-123#LTR/Unknown
>ltr-1__Locusta_migratoria-124#LTR/Unknown
>ltr-1__Locusta_migratoria-126#LTR/Unknown
>ltr-1__Locusta_migratoria-128#LTR/Unknown
>ltr-1__Locusta_migratoria-129#LTR/Unknown
>ltr-1__Locusta_migratoria-130#LTR/Unknown
>ltr-1__Locusta_migratoria-14#LTR/Unknown
>ltr-1__Locusta_migratoria-131#LTR/Unknown
>ltr-1__Locusta_migratoria-132#LTR/Unknown
>ltr-1__Locusta_migratoria-133#LTR/Unknown
>ltr-1__Locusta_migratoria-134#LTR/Unknown
>ltr-1__Locusta_migratoria-135#LTR/Unknown
>ltr-1__Locusta_migratoria-136#LTR/Unknown
>ltr-1__Locusta_migratoria-137#LTR/Unknown
>ltr-1__Locusta_migratoria-138#LTR/Unknown
>ltr-1__Locusta_migratoria-139#LTR/Unknown
>ltr-1__Locusta_migratoria-140#LTR/Unknown
>ltr-1__Locusta_migratoria-141#LTR/Unknown
>ltr-1__Locusta_migratoria-142#LTR/Unknown
>ltr-1__Locusta_migratoria-143#LTR/Unknown
>ltr-1__Locusta_migratoria-144#LTR/Unknown
>ltr-1__Locusta_migratoria-145#LTR/Unknown
>ltr-1__Locusta_migratoria-146#LTR/Unknown
>ltr-1__Locusta_migratoria-147#LTR/Unknown
>ltr-1__Locusta_migratoria-148#LTR/Unknown
>ltr-1__Locusta_migratoria-149#LTR/Unknown
>ltr-1__Locusta_migratoria-150#LTR/Unknown
>ltr-1__Locusta_migratoria-16#LTR/Unknown
>ltr-1__Locusta_migratoria-152#LTR/Unknown
>ltr-1__Locusta_migratoria-153#LTR/Unknown
>ltr-1__Locusta_migratoria-154#LTR/Unknown
>ltr-1__Locusta_migratoria-155#LTR/Unknown
>ltr-1__Locusta_migratoria-156#LTR/Unknown
>ltr-1__Locusta_migratoria-157#LTR/Unknown
>ltr-1__Locusta_migratoria-158#LTR/Unknown
>ltr-1__Locusta_migratoria-159#LTR/Unknown
>ltr-1__Locusta_migratoria-160#LTR/Unknown
>ltr-1__Locusta_migratoria-17#LTR/Unknown
>ltr-1__Locusta_migratoria-161#LTR/Unknown
>ltr-1__Locusta_migratoria-162#LTR/Unknown
>ltr-1__Locusta_migratoria-164#LTR/Unknown
>ltr-1__Locusta_migratoria-165#LTR/Unknown
>ltr-1__Locusta_migratoria-166#LTR/Unknown
>ltr-1__Locusta_migratoria-167#LTR/Unknown
>ltr-1__Locusta_migratoria-168#LTR/Unknown
>ltr-1__Locusta_migratoria-170#LTR/Unknown
>ltr-1__Locusta_migratoria-18#LTR/Unknown
>ltr-1__Locusta_migratoria-171#LTR/Unknown
>ltr-1__Locusta_migratoria-172#LTR/Unknown
>ltr-1__Locusta_migratoria-173#LTR/Unknown
>ltr-1__Locusta_migratoria-174#LTR/Unknown
>ltr-1__Locusta_migratoria-175#LTR/Unknown
>ltr-1__Locusta_migratoria-176#LTR/Unknown
>ltr-1__Locusta_migratoria-177#LTR/Unknown
>ltr-1__Locusta_migratoria-178#LTR/Unknown
>ltr-1__Locusta_migratoria-179#LTR/Unknown
>ltr-1__Locusta_migratoria-180#LTR/Unknown
>ltr-1__Locusta_migratoria-181#LTR/Unknown
>ltr-1__Locusta_migratoria-182#LTR/Unknown
>ltr-1__Locusta_migratoria-183#LTR/Unknown
>ltr-1__Locusta_migratoria-184#LTR/Unknown
>ltr-1__Locusta_migratoria-186#LTR/Unknown
>ltr-1__Locusta_migratoria-187#LTR/Unknown
>ltr-1__Locusta_migratoria-189#LTR/Unknown
>ltr-1__Locusta_migratoria-190#LTR/Unknown
>ltr-1__Locusta_migratoria-20#LTR/Unknown
>ltr-1__Locusta_migratoria-191#LTR/Unknown
>ltr-1__Locusta_migratoria-192#LTR/Unknown
>ltr-1__Locusta_migratoria-193#LTR/Unknown
>ltr-1__Locusta_migratoria-195#LTR/Copia
>ltr-1__Locusta_migratoria-196#LTR/Gypsy
>ltr-1__Locusta_migratoria-197#LTR/Copia
>ltr-1__Locusta_migratoria-198#LTR/Gypsy
>ltr-1__Locusta_migratoria-199#LTR/Copia
>ltr-1__Locusta_migratoria-200#LINE/CR1
>ltr-1__Locusta_migratoria-3#LTR/Unknown
>ltr-1__Locusta_migratoria-21#LTR/Unknown
>ltr-1__Locusta_migratoria-201#LINE
>ltr-1__Locusta_migratoria-202#LINE/CR1
>ltr-1__Locusta_migratoria-203#LTR/Unknown
>ltr-1__Locusta_migratoria-204#LTR/Gypsy
>ltr-1__Locusta_migratoria-206#LTR/Unknown
>ltr-1__Locusta_migratoria-208#LTR/Unknown
>ltr-1__Locusta_migratoria-209#LINE/RTE-BovB
>ltr-1__Locusta_migratoria-210#LTR/Gypsy
>ltr-1__Locusta_migratoria-22#LTR/Unknown
>ltr-1__Locusta_migratoria-211#LINE
>ltr-1__Locusta_migratoria-212#DNA/TcMar-Tc1
>ltr-1__Locusta_migratoria-213#LTR/Unknown
>ltr-1__Locusta_migratoria-214#LINE/RTE-BovB
>ltr-1__Locusta_migratoria-215#LINE/RTE-BovB
>ltr-1__Locusta_migratoria-216#LTR/Gypsy
>ltr-1__Locusta_migratoria-217#LTR/Copia
>ltr-1__Locusta_migratoria-218#LTR/Gypsy
>ltr-1__Locusta_migratoria-219#DNA/TcMar-Tigger
>ltr-1__Locusta_migratoria-220#LTR/Copia
>ltr-1__Locusta_migratoria-23#LTR/Gypsy
>ltr-1__Locusta_migratoria-221#LTR/Unknown
>ltr-1__Locusta_migratoria-222#LTR/Unknown
>ltr-1__Locusta_migratoria-223#LTR/Unknown
>ltr-1__Locusta_migratoria-224#LTR/Gypsy
>ltr-1__Locusta_migratoria-225#LTR/Unknown
>ltr-1__Locusta_migratoria-226#RC/Helitron
>ltr-1__Locusta_migratoria-227#LINE/L2
>ltr-1__Locusta_migratoria-229#LTR/Gypsy
>ltr-1__Locusta_migratoria-230#DNA/TcMar-Tc1
>ltr-1__Locusta_migratoria-24#LTR/Unknown
>ltr-1__Locusta_migratoria-231#LTR/Gypsy
>ltr-1__Locusta_migratoria-232#DNA/TcMar-Tc1
>ltr-1__Locusta_migratoria-233#LTR/Gypsy
>ltr-1__Locusta_migratoria-234#LTR/Gypsy
>ltr-1__Locusta_migratoria-236#LTR/Gypsy
>ltr-1__Locusta_migratoria-237#LTR/Gypsy
>ltr-1__Locusta_migratoria-238#LTR/Unknown
>ltr-1__Locusta_migratoria-239#LTR/Unknown
>ltr-1__Locusta_migratoria-240#LTR/Gypsy
>ltr-1__Locusta_migratoria-241#LTR/Copia
>ltr-1__Locusta_migratoria-242#LTR/Unknown
>ltr-1__Locusta_migratoria-243#LTR/Unknown
>ltr-1__Locusta_migratoria-244#LTR/Gypsy
>ltr-1__Locusta_migratoria-245#DNA/TcMar-Tc1
>ltr-1__Locusta_migratoria-246#LTR/Unknown
>ltr-1__Locusta_migratoria-248#LTR/Unknown
>ltr-1__Locusta_migratoria-249#LINE/CR1
>ltr-1__Locusta_migratoria-250#LTR/Unknown
>ltr-1__Locusta_migratoria-26#LTR/Unknown
>ltr-1__Locusta_migratoria-251#LTR/Gypsy
>ltr-1__Locusta_migratoria-253#LTR/Gypsy
>ltr-1__Locusta_migratoria-254#LTR/Gypsy
>ltr-1__Locusta_migratoria-255#LTR/Gypsy
>ltr-1__Locusta_migratoria-256#LTR/Unknown
>ltr-1__Locusta_migratoria-257#LINE/CR1
>ltr-1__Locusta_migratoria-258#LTR/Gypsy
>ltr-1__Locusta_migratoria-259#LTR/Copia
>ltr-1__Locusta_migratoria-260#LTR/Unknown
>ltr-1__Locusta_migratoria-27#LTR/Unknown
>ltr-1__Locusta_migratoria-261#LTR/Unknown
>ltr-1__Locusta_migratoria-262#DNA/TcMar-Tc1
>ltr-1__Locusta_migratoria-263#LINE/RTE-BovB
>ltr-1__Locusta_migratoria-264#DNA/TcMar-Tc1
>ltr-1__Locusta_migratoria-265#LTR/Unknown
>ltr-1__Locusta_migratoria-266#LTR/Gypsy
>ltr-1__Locusta_migratoria-267#LTR/Unknown
>ltr-1__Locusta_migratoria-268#LTR/Gypsy
>ltr-1__Locusta_migratoria-269#LTR/Copia
>ltr-1__Locusta_migratoria-270#LTR/Gypsy
>ltr-1__Locusta_migratoria-28#LTR/Unknown
>ltr-1__Locusta_migratoria-271#LTR/Gypsy
>ltr-1__Locusta_migratoria-272#DNA/TcMar-Tc1
>ltr-1__Locusta_migratoria-273#LINE/CR1
>ltr-1__Locusta_migratoria-274#LINE/CR1
>ltr-1__Locusta_migratoria-275#LINE/I-Jockey
>ltr-1__Locusta_migratoria-276#LTR/Gypsy
>ltr-1__Locusta_migratoria-277#DNA/TcMar-Mariner
>ltr-1__Locusta_migratoria-278#LTR/Pao
>ltr-1__Locusta_migratoria-279#LTR/Unknown
>ltr-1__Locusta_migratoria-280#LINE/CR1-Zenon
>ltr-1__Locusta_migratoria-29#LTR/Unknown
>ltr-1__Locusta_migratoria-281#LTR/Gypsy
>ltr-1__Locusta_migratoria-282#LINE/CR1
>ltr-1__Locusta_migratoria-283#LTR/Gypsy
>ltr-1__Locusta_migratoria-284#LTR/Unknown
>ltr-1__Locusta_migratoria-285#LTR/Unknown
>ltr-1__Locusta_migratoria-286#LINE/CR1
>ltr-1__Locusta_migratoria-287#LTR/Unknown
>ltr-1__Locusta_migratoria-288#LTR/Unknown
>ltr-1__Locusta_migratoria-289#LTR/Gypsy
>ltr-1__Locusta_migratoria-290#LTR/Unknown
>ltr-1__Locusta_migratoria-30#LTR/Unknown
>ltr-1__Locusta_migratoria-291#LTR/Copia
>ltr-1__Locusta_migratoria-292#LTR/Gypsy
>ltr-1__Locusta_migratoria-293#LTR/Pao
>ltr-1__Locusta_migratoria-295#LINE/I-Jockey
>ltr-1__Locusta_migratoria-296#LTR/Unknown
>ltr-1__Locusta_migratoria-297#LTR/Unknown
>ltr-1__Locusta_migratoria-298#LTR/Copia
>ltr-1__Locusta_migratoria-299#LTR/Gypsy
>ltr-1__Locusta_migratoria-300#LTR/Gypsy
>ltr-1__Locusta_migratoria-4#LTR/Unknown
>ltr-1__Locusta_migratoria-31#LINE/CR1
>ltr-1__Locusta_migratoria-301#LTR/Unknown
>ltr-1__Locusta_migratoria-302#DNA/hAT-Charlie
>ltr-1__Locusta_migratoria-303#LTR/Gypsy
>ltr-1__Locusta_migratoria-304#LTR/Gypsy
>ltr-1__Locusta_migratoria-305#DNA
>ltr-1__Locusta_migratoria-306#LTR/Unknown
>ltr-1__Locusta_migratoria-307#DNA/TcMar-Mariner
>ltr-1__Locusta_migratoria-308#DNA/TcMar-Mariner
>ltr-1__Locusta_migratoria-309#LTR/Unknown
>ltr-1__Locusta_migratoria-310#LINE/CR1
>ltr-1__Locusta_migratoria-32#LTR/Unknown
>ltr-1__Locusta_migratoria-311#LINE/L1
>ltr-1__Locusta_migratoria-312#LTR/Gypsy
>ltr-1__Locusta_migratoria-313#DNA/TcMar-m44
>ltr-1__Locusta_migratoria-315#LTR/Gypsy
>ltr-1__Locusta_migratoria-316#LTR/Unknown
>ltr-1__Locusta_migratoria-317#LTR/Gypsy
>ltr-1__Locusta_migratoria-318#LTR/Unknown
>ltr-1__Locusta_migratoria-319#LTR/Gypsy
>ltr-1__Locusta_migratoria-320#LTR/Unknown
>ltr-1__Locusta_migratoria-33#LTR/Unknown
>ltr-1__Locusta_migratoria-321#LINE/CR1
>ltr-1__Locusta_migratoria-323#LTR/Gypsy
>ltr-1__Locusta_migratoria-324#DNA/TcMar-Tigger
>ltr-1__Locusta_migratoria-325#LINE/L2
>ltr-1__Locusta_migratoria-326#LTR/Gypsy
>ltr-1__Locusta_migratoria-327#LTR/Copia
>ltr-1__Locusta_migratoria-329#DNA/CMC-Transib
>ltr-1__Locusta_migratoria-330#LTR/Gypsy
>ltr-1__Locusta_migratoria-331#LTR/Unknown
>ltr-1__Locusta_migratoria-332#LTR/Copia
>ltr-1__Locusta_migratoria-333#DNA/TcMar-Mariner
>ltr-1__Locusta_migratoria-334#LTR/Gypsy
>ltr-1__Locusta_migratoria-335#LTR/Gypsy
>ltr-1__Locusta_migratoria-336#LTR/Gypsy
>ltr-1__Locusta_migratoria-337#LTR/Gypsy
>ltr-1__Locusta_migratoria-338#LTR/Gypsy
>ltr-1__Locusta_migratoria-339#LTR/Gypsy
>ltr-1__Locusta_migratoria-35#LTR/Unknown
>ltr-1__Locusta_migratoria-341#LTR/Copia
>ltr-1__Locusta_migratoria-342#LTR/Gypsy
>ltr-1__Locusta_migratoria-344#LTR/Gypsy
>ltr-1__Locusta_migratoria-346#LTR/Unknown
>ltr-1__Locusta_migratoria-347#LTR/Gypsy
>ltr-1__Locusta_migratoria-348#LTR/Unknown
>ltr-1__Locusta_migratoria-349#DNA
>ltr-1__Locusta_migratoria-350#LTR/Pao
>ltr-1__Locusta_migratoria-36#LTR/Unknown
>ltr-1__Locusta_migratoria-351#DNA/TcMar-Mariner
>ltr-1__Locusta_migratoria-353#LTR/Gypsy
>ltr-1__Locusta_migratoria-354#LINE/I-Jockey
>ltr-1__Locusta_migratoria-357#LTR/Gypsy
>ltr-1__Locusta_migratoria-358#LTR/Copia
>ltr-1__Locusta_migratoria-359#DNA/TcMar-Tigger
>ltr-1__Locusta_migratoria-360#LINE/L1-Tx1
>ltr-1__Locusta_migratoria-37#LTR/Unknown
>ltr-1__Locusta_migratoria-361#LTR/Gypsy
>ltr-1__Locusta_migratoria-363#LTR/Pao
>ltr-1__Locusta_migratoria-364#RC/Helitron
>ltr-1__Locusta_migratoria-365#DNA/TcMar-Mariner
>ltr-1__Locusta_migratoria-366#LINE/I-Jockey
>ltr-1__Locusta_migratoria-367#LTR/Unknown
>ltr-1__Locusta_migratoria-368#LINE
>ltr-1__Locusta_migratoria-369#LINE/I
>ltr-1__Locusta_migratoria-370#LTR/Unknown
>ltr-1__Locusta_migratoria-38#LTR/Unknown
>ltr-1__Locusta_migratoria-371#LTR/Gypsy
>ltr-1__Locusta_migratoria-372#LTR/Gypsy
>ltr-1__Locusta_migratoria-373#LTR/Gypsy
>ltr-1__Locusta_migratoria-376#LTR/Pao
>ltr-1__Locusta_migratoria-377#LINE/RTE-BovB
>ltr-1__Locusta_migratoria-378#LTR/Unknown
>ltr-1__Locusta_migratoria-379#LTR/Gypsy
>ltr-1__Locusta_migratoria-380#LTR/Gypsy
>ltr-1__Locusta_migratoria-39#LTR/Unknown
>ltr-1__Locusta_migratoria-381#LTR/Unknown
>ltr-1__Locusta_migratoria-382#LTR/Gypsy
>ltr-1__Locusta_migratoria-383#LTR/Gypsy
>ltr-1__Locusta_migratoria-384#LTR/Gypsy
>ltr-1__Locusta_migratoria-385#DNA/hAT-Tip100
>ltr-1__Locusta_migratoria-387#LINE
>ltr-1__Locusta_migratoria-388#LTR/Gypsy
>ltr-1__Locusta_migratoria-389#LINE/RTE-BovB
>ltr-1__Locusta_migratoria-390#LINE/RTE
>ltr-1__Locusta_migratoria-40#LTR/Unknown
>ltr-1__Locusta_migratoria-393#LINE/R1-LOA
>ltr-1__Locusta_migratoria-394#LTR/Unknown
>ltr-1__Locusta_migratoria-395#LTR/Unknown
>ltr-1__Locusta_migratoria-396#LINE/CR1
>ltr-1__Locusta_migratoria-397#LTR/Gypsy
>ltr-1__Locusta_migratoria-398#LTR/Unknown
>ltr-1__Locusta_migratoria-399#LTR/Copia
>ltr-1__Locusta_migratoria-5#LTR/Unknown
>ltr-1__Locusta_migratoria-41#LTR/Unknown
>ltr-1__Locusta_migratoria-401#LTR/Copia
>ltr-1__Locusta_migratoria-402#LTR/Pao
>ltr-1__Locusta_migratoria-403#LTR/Gypsy
>ltr-1__Locusta_migratoria-404#DNA/TcMar-Tc1
>ltr-1__Locusta_migratoria-405#LTR/Unknown
>ltr-1__Locusta_migratoria-408#RC/Helitron
>ltr-1__Locusta_migratoria-409#LTR/Unknown
>ltr-1__Locusta_migratoria-410#LTR/Gypsy
>ltr-1__Locusta_migratoria-42#LTR/Unknown
>ltr-1__Locusta_migratoria-412#LTR/Gypsy
>ltr-1__Locusta_migratoria-413#LTR/Gypsy
>ltr-1__Locusta_migratoria-415#LTR/Gypsy
>ltr-1__Locusta_migratoria-416#LTR/Unknown
>ltr-1__Locusta_migratoria-417#LINE/RTE-BovB
>ltr-1__Locusta_migratoria-418#LTR/Pao
>ltr-1__Locusta_migratoria-419#LTR/Gypsy
>ltr-1__Locusta_migratoria-420#LTR/Gypsy
>ltr-1__Locusta_migratoria-43#LTR/Unknown
>ltr-1__Locusta_migratoria-421#DNA/TcMar-Tc1
>ltr-1__Locusta_migratoria-423#LTR/Gypsy
>ltr-1__Locusta_migratoria-424#LTR/Gypsy
>ltr-1__Locusta_migratoria-425#LTR/Gypsy
>ltr-1__Locusta_migratoria-426#LTR/Unknown
>ltr-1__Locusta_migratoria-427#LINE/L2
>ltr-1__Locusta_migratoria-429#LTR/Gypsy
>ltr-1__Locusta_migratoria-430#LTR/Copia
>ltr-1__Locusta_migratoria-44#LTR/Unknown
>ltr-1__Locusta_migratoria-431#LTR/Unknown
>ltr-1__Locusta_migratoria-432#LINE/RTE-BovB
>ltr-1__Locusta_migratoria-433#LINE/RTE-BovB
>ltr-1__Locusta_migratoria-434#LTR/Unknown
>ltr-1__Locusta_migratoria-435#LTR/Gypsy
>ltr-1__Locusta_migratoria-436#LTR/Gypsy
>ltr-1__Locusta_migratoria-438#LINE/RTE-RTE
>ltr-1__Locusta_migratoria-439#LINE/RTE-BovB
>ltr-1__Locusta_migratoria-440#LTR/Copia
>ltr-1__Locusta_migratoria-45#LTR/Unknown
>ltr-1__Locusta_migratoria-441#LTR/Gypsy
>ltr-1__Locusta_migratoria-443#DNA/TcMar-Mariner
>ltr-1__Locusta_migratoria-445#LTR/Unknown
>ltr-1__Locusta_migratoria-446#LINE/RTE-BovB
>ltr-1__Locusta_migratoria-447#LTR/Gypsy
>ltr-1__Locusta_migratoria-448#LTR/Gypsy
>ltr-1__Locusta_migratoria-449#LINE/RTE-BovB
>ltr-1__Locusta_migratoria-46#LTR/Unknown
>ltr-1__Locusta_migratoria-451#LTR/Unknown
>ltr-1__Locusta_migratoria-452#LTR/Gypsy
>ltr-1__Locusta_migratoria-453#LTR/Gypsy
>ltr-1__Locusta_migratoria-454#DNA/TcMar-Mariner
>ltr-1__Locusta_migratoria-455#LTR/Gypsy
>ltr-1__Locusta_migratoria-456#LTR/Gypsy
>ltr-1__Locusta_migratoria-457#LTR/Copia
>ltr-1__Locusta_migratoria-459#DNA/TcMar-Tc1
>ltr-1__Locusta_migratoria-460#LTR/Copia
>ltr-1__Locusta_migratoria-47#LTR/Unknown
>ltr-1__Locusta_migratoria-461#LTR/Gypsy
>ltr-1__Locusta_migratoria-463#LTR/Unknown
>ltr-1__Locusta_migratoria-464#LTR/Gypsy
>ltr-1__Locusta_migratoria-465#LTR/Unknown
>ltr-1__Locusta_migratoria-467#LTR/Gypsy
>ltr-1__Locusta_migratoria-468#LTR/Unknown
>ltr-1__Locusta_migratoria-469#LINE/L2
>ltr-1__Locusta_migratoria-48#LTR/Unknown
>ltr-1__Locusta_migratoria-471#LTR/Copia
>ltr-1__Locusta_migratoria-472#LTR/Copia
>ltr-1__Locusta_migratoria-473#DNA/hAT-Charlie
>ltr-1__Locusta_migratoria-474#LTR/Unknown
>ltr-1__Locusta_migratoria-476#LTR/Copia
>ltr-1__Locusta_migratoria-477#LTR/Unknown
>ltr-1__Locusta_migratoria-479#LTR/Gypsy
>ltr-1__Locusta_migratoria-480#LINE
>ltr-1__Locusta_migratoria-49#LTR/Unknown
>ltr-1__Locusta_migratoria-481#DNA/TcMar-Mariner
>ltr-1__Locusta_migratoria-482#LTR/Unknown
>ltr-1__Locusta_migratoria-483#LTR/Gypsy
>ltr-1__Locusta_migratoria-484#LINE/CR1
>ltr-1__Locusta_migratoria-485#LTR/Unknown
[truncated: 8,058 more rows]

## Sheet: Table S4
Table S4 Figure 1 box Ⅶ TE entries.
>rnd-1__Gryllus_bimaculatus-16#DNA ( RepeatScout Family Size = 376, Final Multiple Alignment Size = 100, Localized to 943 out of 1479 contigs )
>rnd-1__Gryllus_bimaculatus-45#LTR ( RepeatScout Family Size = 155, Final Multiple Alignment Size = 100, Localized to 943 out of 1479 contigs )
>rnd-1__Gryllus_bimaculatus-28#LTR ( RepeatScout Family Size = 207, Final Multiple Alignment Size = 100, Localized to 943 out of 1479 contigs )
>rnd-1__Gryllus_bimaculatus-0#LTR/Gypsy ( RepeatScout Family Size = 4611, Final Multiple Alignment Size = 100, Localized to 943 out of 1479 contigs )
>rnd-1__Gryllus_bimaculatus-53#DNA/hAT ( RepeatScout Family Size = 122, Final Multiple Alignment Size = 100, Localized to 943 out of 1479 contigs )
>rnd-1__Gryllus_bimaculatus-30#Unknown ( RepeatScout Family Size = 195, Final Multiple Alignment Size = 100, Localized to 943 out of 1479 contigs )
>rnd-1__Gryllus_bimaculatus-58#LTR/Gypsy ( RepeatScout Family Size = 119, Final Multiple Alignment Size = 100, Localized to 943 out of 1479 contigs )
>rnd-1__Gryllus_bimaculatus-63#Unknown ( RepeatScout Family Size = 108, Final Multiple Alignment Size = 100, Localized to 943 out of 1479 contigs )
>rnd-1__Gryllus_bimaculatus-68#DNA/TcMar ( RepeatScout Family Size = 102, Final Multiple Alignment Size = 100, Localized to 943 out of 1479 contigs )
>rnd-1__Gryllus_bimaculatus-7#DNA ( RepeatScout Family Size = 687, Final Multiple Alignment Size = 100, Localized to 943 out of 1479 contigs )
>rnd-1__Gryllus_bimaculatus-8#LINE/RTE ( RepeatScout Family Size = 668, Final Multiple Alignment Size = 100, Localized to 943 out of 1479 contigs )
>rnd-1__Gryllus_bimaculatus-60#LTR/Gypsy ( RepeatScout Family Size = 115, Final Multiple Alignment Size = 100, Localized to 943 out of 1479 contigs )
>rnd-1__Gryllus_bimaculatus-44#DNA/TcMar ( RepeatScout Family Size = 156, Final Multiple Alignment Size = 100, Localized to 943 out of 1479 contigs )
>rnd-1__Gryllus_bimaculatus-40#DNA/hAT ( RepeatScout Family Size = 158, Final Multiple Alignment Size = 100, Localized to 943 out of 1479 contigs )
>rnd-1__Gryllus_bimaculatus-26#DNA/TcMar ( RepeatScout Family Size = 225, Final Multiple Alignment Size = 100, Localized to 943 out of 1479 contigs )
>rnd-1__Gryllus_bimaculatus-61#LTR ( RepeatScout Family Size = 115, Final Multiple Alignment Size = 99, Localized to 943 out of 1479 contigs )
>rnd-1__Gryllus_bimaculatus-31#DNA/hAT ( RepeatScout Family Size = 192, Final Multiple Alignment Size = 98, Localized to 943 out of 1479 contigs )
>rnd-1__Gryllus_bimaculatus-74#LINE/RTE ( RepeatScout Family Size = 93, Final Multiple Alignment Size = 92, Localized to 943 out of 1479 contigs )
>rnd-1__Gryllus_bimaculatus-77#DNA/hAT ( RepeatScout Family Size = 91, Final Multiple Alignment Size = 91, Localized to 943 out of 1479 contigs )
>rnd-1__Gryllus_bimaculatus-78#DNA/hAT ( RepeatScout Family Size = 87, Final Multiple Alignment Size = 87, Localized to 943 out of 1479 contigs )
>rnd-1__Gryllus_bimaculatus-85#LTR/Gypsy ( RepeatScout Family Size = 81, Final Multiple Alignment Size = 81, Localized to 943 out of 1479 contigs )
>rnd-1__Gryllus_bimaculatus-86#DNA/Harbinger ( RepeatScout Family Size = 80, Final Multiple Alignment Size = 80, Localized to 943 out of 1479 contigs )
>rnd-1__Gryllus_bimaculatus-91#DNA/TcMar ( RepeatScout Family Size = 75, Final Multiple Alignment Size = 75, Localized to 943 out of 1479 contigs )
>rnd-1__Gryllus_bimaculatus-92#DNA/hAT ( RepeatScout Family Size = 75, Final Multiple Alignment Size = 75, Localized to 943 out of 1479 contigs )
>rnd-1__Gryllus_bimaculatus-95#DNA/TcMar ( RepeatScout Family Size = 74, Final Multiple Alignment Size = 74, Localized to 943 out of 1479 contigs )
>rnd-1__Gryllus_bimaculatus-102#DNA/Mutator ( RepeatScout Family Size = 70, Final Multiple Alignment Size = 70, Localized to 943 out of 1479 contigs )
>rnd-1__Gryllus_bimaculatus-105#SINE/tRNA ( RepeatScout Family Size = 69, Final Multiple Alignment Size = 69, Localized to 943 out of 1479 contigs )
>rnd-1__Gryllus_bimaculatus-117#LTR/Copia ( RepeatScout Family Size = 63, Final Multiple Alignment Size = 63, Localized to 943 out of 1479 contigs )
>rnd-1__Gryllus_bimaculatus-122#LTR/Gypsy ( RepeatScout Family Size = 61, Final Multiple Alignment Size = 61, Localized to 943 out of 1479 contigs )
>rnd-1__Gryllus_bimaculatus-123#DNA/Harbinger ( RepeatScout Family Size = 61, Final Multiple Alignment Size = 61, Localized to 943 out of 1479 contigs )
>rnd-1__Gryllus_bimaculatus-130#DNA ( RepeatScout Family Size = 58, Final Multiple Alignment Size = 58, Localized to 943 out of 1479 contigs )
>rnd-1__Gryllus_bimaculatus-131#LTR/Pao ( RepeatScout Family Size = 58, Final Multiple Alignment Size = 58, Localized to 943 out of 1479 contigs )
>rnd-1__Gryllus_bimaculatus-134#DNA ( RepeatScout Family Size = 57, Final Multiple Alignment Size = 57, Localized to 943 out of 1479 contigs )
>rnd-1__Gryllus_bimaculatus-137#DNA ( RepeatScout Family Size = 56, Final Multiple Alignment Size = 56, Localized to 943 out of 1479 contigs )
>rnd-1__Gryllus_bimaculatus-139#LTR/Pao ( RepeatScout Family Size = 56, Final Multiple Alignment Size = 56, Localized to 943 out of 1479 contigs )
>rnd-1__Gryllus_bimaculatus-120#DNA ( RepeatScout Family Size = 62, Final Multiple Alignment Size = 55, Localized to 943 out of 1479 contigs )
>rnd-1__Gryllus_bimaculatus-141#DNA ( RepeatScout Family Size = 55, Final Multiple Alignment Size = 55, Localized to 943 out of 1479 contigs )
>rnd-1__Gryllus_bimaculatus-144#LTR/Gypsy ( RepeatScout Family Size = 55, Final Multiple Alignment Size = 55, Localized to 943 out of 1479 contigs )
>rnd-1__Gryllus_bimaculatus-145#DNA ( RepeatScout Family Size = 55, Final Multiple Alignment Size = 55, Localized to 943 out of 1479 contigs )
>rnd-1__Gryllus_bimaculatus-152#DNA ( RepeatScout Family Size = 53, Final Multiple Alignment Size = 53, Localized to 943 out of 1479 contigs )
>rnd-1__Gryllus_bimaculatus-155#LTR/Gypsy ( RepeatScout Family Size = 52, Final Multiple Alignment Size = 52, Localized to 943 out of 1479 contigs )
>rnd-1__Gryllus_bimaculatus-162#DNA/Harbinger ( RepeatScout Family Size = 49, Final Multiple Alignment Size = 49, Localized to 943 out of 1479 contigs )
>rnd-1__Gryllus_bimaculatus-165#DNA/TcMar ( RepeatScout Family Size = 47, Final Multiple Alignment Size = 47, Localized to 943 out of 1479 contigs )
>rnd-1__Gryllus_bimaculatus-170#LTR/Gypsy ( RepeatScout Family Size = 46, Final Multiple Alignment Size = 46, Localized to 943 out of 1479 contigs )
>rnd-1__Gryllus_bimaculatus-172#DNA/Harbinger ( RepeatScout Family Size = 45, Final Multiple Alignment Size = 45, Localized to 943 out of 1479 contigs )
>rnd-1__Gryllus_bimaculatus-174#DNA ( RepeatScout Family Size = 44, Final Multiple Alignment Size = 44, Localized to 943 out of 1479 contigs )
>rnd-1__Gryllus_bimaculatus-176#Unknown ( RepeatScout Family Size = 44, Final Multiple Alignment Size = 44, Localized to 943 out of 1479 contigs )
>rnd-1__Gryllus_bimaculatus-179#LTR/Copia ( RepeatScout Family Size = 43, Final Multiple Alignment Size = 43, Localized to 943 out of 1479 contigs )
>rnd-1__Gryllus_bimaculatus-180#Unknown ( RepeatScout Family Size = 43, Final Multiple Alignment Size = 43, Localized to 943 out of 1479 contigs )
>rnd-1__Gryllus_bimaculatus-183#DNA ( RepeatScout Family Size = 42, Final Multiple Alignment Size = 42, Localized to 943 out of 1479 contigs )
>rnd-1__Gryllus_bimaculatus-190#DNA/Harbinger ( RepeatScout Family Size = 41, Final Multiple Alignment Size = 41, Localized to 943 out of 1479 contigs )
>rnd-1__Gryllus_bimaculatus-192#DNA/hAT ( RepeatScout Family Size = 40, Final Multiple Alignment Size = 40, Localized to 943 out of 1479 contigs )
>rnd-1__Gryllus_bimaculatus-199#DNA/hAT ( RepeatScout Family Size = 39, Final Multiple Alignment Size = 39, Localized to 943 out of 1479 contigs )
>rnd-1__Gryllus_bimaculatus-200#LTR/Pao ( RepeatScout Family Size = 39, Final Multiple Alignment Size = 39, Localized to 943 out of 1479 contigs )
>rnd-1__Gryllus_bimaculatus-201#DNA/Harbinger ( RepeatScout Family Size = 38, Final Multiple Alignment Size = 38, Localized to 943 out of 1479 contigs )
>rnd-1__Gryllus_bimaculatus-202#DNA/Harbinger ( RepeatScout Family Size = 38, Final Multiple Alignment Size = 38, Localized to 943 out of 1479 contigs )
>rnd-1__Gryllus_bimaculatus-206#DNA ( RepeatScout Family Size = 38, Final Multiple Alignment Size = 38, Localized to 943 out of 1479 contigs )
>rnd-1__Gryllus_bimaculatus-207#DNA ( RepeatScout Family Size = 37, Final Multiple Alignment Size = 37, Localized to 943 out of 1479 contigs )
>rnd-1__Gryllus_bimaculatus-209#DNA/hAT ( RepeatScout Family Size = 37, Final Multiple Alignment Size = 37, Localized to 943 out of 1479 contigs )
>rnd-1__Gryllus_bimaculatus-212#DNA/TcMar ( RepeatScout Family Size = 37, Final Multiple Alignment Size = 37, Localized to 943 out of 1479 contigs )
>rnd-1__Gryllus_bimaculatus-213#LTR/Copia ( RepeatScout Family Size = 36, Final Multiple Alignment Size = 36, Localized to 943 out of 1479 contigs )
>rnd-1__Gryllus_bimaculatus-215#DNA/Harbinger ( RepeatScout Family Size = 36, Final Multiple Alignment Size = 36, Localized to 943 out of 1479 contigs )
>rnd-1__Gryllus_bimaculatus-217#DNA/TcMar ( RepeatScout Family Size = 36, Final Multiple Alignment Size = 36, Localized to 943 out of 1479 contigs )
>rnd-1__Gryllus_bimaculatus-220#DNA ( RepeatScout Family Size = 35, Final Multiple Alignment Size = 35, Localized to 943 out of 1479 contigs )
>rnd-1__Gryllus_bimaculatus-224#LTR/Gypsy ( RepeatScout Family Size = 34, Final Multiple Alignment Size = 34, Localized to 943 out of 1479 contigs )
>rnd-1__Gryllus_bimaculatus-225#LTR/Gypsy ( RepeatScout Family Size = 34, Final Multiple Alignment Size = 34, Localized to 943 out of 1479 contigs )
>rnd-1__Gryllus_bimaculatus-233#DNA/hAT ( RepeatScout Family Size = 32, Final Multiple Alignment Size = 32, Localized to 943 out of 1479 contigs )
>rnd-1__Gryllus_bimaculatus-237#DNA/Harbinger ( RepeatScout Family Size = 32, Final Multiple Alignment Size = 32, Localized to 943 out of 1479 contigs )
>rnd-1__Gryllus_bimaculatus-239#DNA ( RepeatScout Family Size = 31, Final Multiple Alignment Size = 31, Localized to 943 out of 1479 contigs )
>rnd-1__Gryllus_bimaculatus-241#Unknown ( RepeatScout Family Size = 31, Final Multiple Alignment Size = 31, Localized to 943 out of 1479 contigs )
>rnd-1__Gryllus_bimaculatus-244#LTR/Gypsy ( RepeatScout Family Size = 31, Final Multiple Alignment Size = 31, Localized to 943 out of 1479 contigs )
>rnd-1__Gryllus_bimaculatus-245#DNA ( RepeatScout Family Size = 30, Final Multiple Alignment Size = 30, Localized to 943 out of 1479 contigs )
>rnd-1__Gryllus_bimaculatus-248#DNA ( RepeatScout Family Size = 29, Final Multiple Alignment Size = 29, Localized to 943 out of 1479 contigs )
>rnd-1__Gryllus_bimaculatus-253#DNA ( RepeatScout Family Size = 29, Final Multiple Alignment Size = 29, Localized to 943 out of 1479 contigs )
>rnd-1__Gryllus_bimaculatus-255#Retroposon ( RepeatScout Family Size = 29, Final Multiple Alignment Size = 29, Localized to 943 out of 1479 contigs )
>rnd-1__Gryllus_bimaculatus-258#LTR ( RepeatScout Family Size = 28, Final Multiple Alignment Size = 28, Localized to 943 out of 1479 contigs )
>rnd-1__Gryllus_bimaculatus-264#DNA ( RepeatScout Family Size = 27, Final Multiple Alignment Size = 27, Localized to 943 out of 1479 contigs )
>rnd-1__Gryllus_bimaculatus-265#DNA ( RepeatScout Family Size = 27, Final Multiple Alignment Size = 27, Localized to 943 out of 1479 contigs )
>rnd-1__Gryllus_bimaculatus-266#LINE/RTE ( RepeatScout Family Size = 27, Final Multiple Alignment Size = 27, Localized to 943 out of 1479 contigs )
>rnd-1__Gryllus_bimaculatus-267#LTR/Gypsy ( RepeatScout Family Size = 26, Final Multiple Alignment Size = 26, Localized to 943 out of 1479 contigs )
>rnd-1__Gryllus_bimaculatus-271#DNA/TcMar ( RepeatScout Family Size = 25, Final Multiple Alignment Size = 25, Localized to 943 out of 1479 contigs )
>rnd-1__Gryllus_bimaculatus-272#DNA/Harbinger ( RepeatScout Family Size = 25, Final Multiple Alignment Size = 25, Localized to 943 out of 1479 contigs )
>rnd-1__Gryllus_bimaculatus-274#DNA/hAT ( RepeatScout Family Size = 25, Final Multiple Alignment Size = 25, Localized to 943 out of 1479 contigs )
>rnd-1__Gryllus_bimaculatus-278#DNA/hAT ( RepeatScout Family Size = 24, Final Multiple Alignment Size = 24, Localized to 943 out of 1479 contigs )
>rnd-1__Gryllus_bimaculatus-284#DNA/Harbinger ( RepeatScout Family Size = 23, Final Multiple Alignment Size = 23, Localized to 943 out of 1479 contigs )
>rnd-1__Gryllus_bimaculatus-285#LTR/Gypsy ( RepeatScout Family Size = 23, Final Multiple Alignment Size = 23, Localized to 943 out of 1479 contigs )
>rnd-1__Gryllus_bimaculatus-286#DNA ( RepeatScout Family Size = 23, Final Multiple Alignment Size = 23, Localized to 943 out of 1479 contigs )
>rnd-1__Gryllus_bimaculatus-292#DNA/hAT ( RepeatScout Family Size = 23, Final Multiple Alignment Size = 23, Localized to 943 out of 1479 contigs )
>rnd-1__Gryllus_bimaculatus-297#DNA ( RepeatScout Family Size = 22, Final Multiple Alignment Size = 22, Localized to 943 out of 1479 contigs )
>rnd-1__Gryllus_bimaculatus-302#LTR/Gypsy ( RepeatScout Family Size = 22, Final Multiple Alignment Size = 22, Localized to 943 out of 1479 contigs )
>rnd-1__Gryllus_bimaculatus-303#LTR/Gypsy ( RepeatScout Family Size = 22, Final Multiple Alignment Size = 22, Localized to 943 out of 1479 contigs )
>rnd-1__Gryllus_bimaculatus-304#LTR/Gypsy ( RepeatScout Family Size = 21, Final Multiple Alignment Size = 21, Localized to 943 out of 1479 contigs )
>rnd-1__Gryllus_bimaculatus-310#LTR/Gypsy ( RepeatScout Family Size = 21, Final Multiple Alignment Size = 21, Localized to 943 out of 1479 contigs )
>rnd-1__Gryllus_bimaculatus-313#DNA ( RepeatScout Family Size = 21, Final Multiple Alignment Size = 21, Localized to 943 out of 1479 contigs )
>rnd-1__Gryllus_bimaculatus-317#DNA ( RepeatScout Family Size = 20, Final Multiple Alignment Size = 20, Localized to 943 out of 1479 contigs ) [ putative subfamily of rnd-4__Gryllus_bimaculatus-1462 ]
>rnd-1__Gryllus_bimaculatus-318#DNA ( RepeatScout Family Size = 20, Final Multiple Alignment Size = 20, Localized to 943 out of 1479 contigs )
>rnd-1__Gryllus_bimaculatus-320#LTR/Gypsy ( RepeatScout Family Size = 20, Final Multiple Alignment Size = 20, Localized to 943 out of 1479 contigs )
>rnd-1__Gryllus_bimaculatus-321#DNA/TcMar ( RepeatScout Family Size = 20, Final Multiple Alignment Size = 20, Localized to 943 out of 1479 contigs )
>rnd-1__Gryllus_bimaculatus-323#DNA/Harbinger ( RepeatScout Family Size = 20, Final Multiple Alignment Size = 20, Localized to 943 out of 1479 contigs )
>rnd-1__Gryllus_bimaculatus-324#DNA/hAT ( RepeatScout Family Size = 20, Final Multiple Alignment Size = 20, Localized to 943 out of 1479 contigs )
>rnd-1__Gryllus_bimaculatus-328#DNA ( RepeatScout Family Size = 19, Final Multiple Alignment Size = 19, Localized to 943 out of 1479 contigs )
>rnd-1__Gryllus_bimaculatus-335#Unknown ( RepeatScout Family Size = 19, Final Multiple Alignment Size = 19, Localized to 943 out of 1479 contigs )
>rnd-1__Gryllus_bimaculatus-337#DNA/Harbinger ( RepeatScout Family Size = 18, Final Multiple Alignment Size = 18, Localized to 943 out of 1479 contigs )
>rnd-1__Gryllus_bimaculatus-339#Unknown ( RepeatScout Family Size = 18, Final Multiple Alignment Size = 18, Localized to 943 out of 1479 contigs )
>rnd-1__Gryllus_bimaculatus-341#PLE ( RepeatScout Family Size = 18, Final Multiple Alignment Size = 18, Localized to 943 out of 1479 contigs )
>rnd-1__Gryllus_bimaculatus-344#DNA ( RepeatScout Family Size = 18, Final Multiple Alignment Size = 18, Localized to 943 out of 1479 contigs )
>rnd-1__Gryllus_bimaculatus-347#LTR/Pao ( RepeatScout Family Size = 18, Final Multiple Alignment Size = 18, Localized to 943 out of 1479 contigs )
>rnd-1__Gryllus_bimaculatus-355#DNA/Harbinger ( RepeatScout Family Size = 18, Final Multiple Alignment Size = 18, Localized to 943 out of 1479 contigs )
>rnd-1__Gryllus_bimaculatus-357#LTR/Gypsy ( RepeatScout Family Size = 18, Final Multiple Alignment Size = 18, Localized to 943 out of 1479 contigs )
>rnd-1__Gryllus_bimaculatus-358#Unknown ( RepeatScout Family Size = 17, Final Multiple Alignment Size = 17, Localized to 943 out of 1479 contigs )
>rnd-1__Gryllus_bimaculatus-362#LTR/Copia ( RepeatScout Family Size = 17, Final Multiple Alignment Size = 17, Localized to 943 out of 1479 contigs )
>rnd-1__Gryllus_bimaculatus-367#Unknown ( RepeatScout Family Size = 16, Final Multiple Alignment Size = 16, Localized to 943 out of 1479 contigs )
>rnd-1__Gryllus_bimaculatus-373#DNA ( RepeatScout Family Size = 16, Final Multiple Alignment Size = 16, Localized to 943 out of 1479 contigs )
>rnd-1__Gryllus_bimaculatus-374#DNA/TcMar ( RepeatScout Family Size = 16, Final Multiple Alignment Size = 16, Localized to 943 out of 1479 contigs )
>rnd-1__Gryllus_bimaculatus-376#DNA/Mutator ( RepeatScout Family Size = 16, Final Multiple Alignment Size = 16, Localized to 943 out of 1479 contigs )
>rnd-1__Gryllus_bimaculatus-360#DNA/TcMar ( RepeatScout Family Size = 17, Final Multiple Alignment Size = 16, Localized to 943 out of 1479 contigs )
>rnd-1__Gryllus_bimaculatus-380#LTR/Pao ( RepeatScout Family Size = 15, Final Multiple Alignment Size = 15, Localized to 943 out of 1479 contigs )
>rnd-1__Gryllus_bimaculatus-385#LTR ( RepeatScout Family Size = 15, Final Multiple Alignment Size = 15, Localized to 943 out of 1479 contigs ) [ putative subfamily of rnd-4__Gryllus_bimaculatus-206 ]
>rnd-1__Gryllus_bimaculatus-387#DNA ( RepeatScout Family Size = 15, Final Multiple Alignment Size = 15, Localized to 943 out of 1479 contigs )
>rnd-1__Gryllus_bimaculatus-388#Unknown ( RepeatScout Family Size = 15, Final Multiple Alignment Size = 15, Localized to 943 out of 1479 contigs )
>rnd-1__Gryllus_bimaculatus-389#DNA ( RepeatScout Family Size = 15, Final Multiple Alignment Size = 15, Localized to 943 out of 1479 contigs )
>rnd-1__Gryllus_bimaculatus-392#LTR ( RepeatScout Family Size = 15, Final Multiple Alignment Size = 15, Localized to 943 out of 1479 contigs )
>rnd-1__Gryllus_bimaculatus-393#LTR ( RepeatScout Family Size = 15, Final Multiple Alignment Size = 15, Localized to 943 out of 1479 contigs ) [ putative subfamily of rnd-3__Gryllus_bimaculatus-1042 ]
>rnd-2__Gryllus_bimaculatus-46#LTR/Gypsy ( Recon Family Size = 70, Final Multiple Alignment Size = 66 )
>rnd-2__Gryllus_bimaculatus-144#DNA/hAT ( Recon Family Size = 37, Final Multiple Alignment Size = 37 )
>rnd-2__Gryllus_bimaculatus-22#DNA/hAT ( Recon Family Size = 28, Final Multiple Alignment Size = 28 )
>rnd-2__Gryllus_bimaculatus-92#DNA ( Recon Family Size = 23, Final Multiple Alignment Size = 23 )
>rnd-2__Gryllus_bimaculatus-303#DNA/hAT ( Recon Family Size = 22, Final Multiple Alignment Size = 22 )
>rnd-2__Gryllus_bimaculatus-334#Unknown ( Recon Family Size = 21, Final Multiple Alignment Size = 21 )
>rnd-2__Gryllus_bimaculatus-329#DNA ( Recon Family Size = 18, Final Multiple Alignment Size = 18 )
>rnd-2__Gryllus_bimaculatus-346#DNA/hAT ( Recon Family Size = 17, Final Multiple Alignment Size = 17 )
>rnd-2__Gryllus_bimaculatus-567#DNA/TcMar ( Recon Family Size = 17, Final Multiple Alignment Size = 16 )
>rnd-2__Gryllus_bimaculatus-98#LTR/Gypsy ( Recon Family Size = 16, Final Multiple Alignment Size = 15 )
>rnd-2__Gryllus_bimaculatus-259#SINE/tRNA ( Recon Family Size = 16, Final Multiple Alignment Size = 15 )
>rnd-3__Gryllus_bimaculatus-260#DNA/hAT ( Recon Family Size = 66, Final Multiple Alignment Size = 65 )
>rnd-3__Gryllus_bimaculatus-303#DNA/Harbinger ( Recon Family Size = 63, Final Multiple Alignment Size = 62 )
>rnd-3__Gryllus_bimaculatus-644#DNA/hAT ( Recon Family Size = 57, Final Multiple Alignment Size = 55 )
>rnd-3__Gryllus_bimaculatus-1108#DNA/hAT ( Recon Family Size = 56, Final Multiple Alignment Size = 54 )
>rnd-3__Gryllus_bimaculatus-1128#DNA/hAT ( Recon Family Size = 57, Final Multiple Alignment Size = 52 )
>rnd-3__Gryllus_bimaculatus-66#DNA/TcMar ( Recon Family Size = 51, Final Multiple Alignment Size = 50 )
>rnd-3__Gryllus_bimaculatus-1020#DNA/TcMar ( Recon Family Size = 50, Final Multiple Alignment Size = 50 )
>rnd-3__Gryllus_bimaculatus-1365#DNA/hAT ( Recon Family Size = 43, Final Multiple Alignment Size = 42 )
>rnd-3__Gryllus_bimaculatus-478#DNA ( Recon Family Size = 42, Final Multiple Alignment Size = 40 )
>rnd-3__Gryllus_bimaculatus-980#LTR/Pao ( Recon Family Size = 40, Final Multiple Alignment Size = 40 )
>rnd-3__Gryllus_bimaculatus-1180#DNA/hAT ( Recon Family Size = 41, Final Multiple Alignment Size = 39 )
>rnd-3__Gryllus_bimaculatus-526#DNA ( Recon Family Size = 41, Final Multiple Alignment Size = 39 )
>rnd-3__Gryllus_bimaculatus-264#DNA/TcMar ( Recon Family Size = 40, Final Multiple Alignment Size = 37 )
>rnd-3__Gryllus_bimaculatus-10#LTR/ERV ( Recon Family Size = 35, Final Multiple Alignment Size = 34 )
>rnd-3__Gryllus_bimaculatus-1550#Unknown ( Recon Family Size = 34, Final Multiple Alignment Size = 34 )
>rnd-3__Gryllus_bimaculatus-2159#LTR/Gypsy ( Recon Family Size = 33, Final Multiple Alignment Size = 33 )
>rnd-3__Gryllus_bimaculatus-524#DNA/TcMar ( Recon Family Size = 36, Final Multiple Alignment Size = 33 )
>rnd-3__Gryllus_bimaculatus-559#LTR/Gypsy ( Recon Family Size = 33, Final Multiple Alignment Size = 33 )
>rnd-3__Gryllus_bimaculatus-411#DNA/TcMar ( Recon Family Size = 33, Final Multiple Alignment Size = 32 )
>rnd-3__Gryllus_bimaculatus-567#DNA/Mutator ( Recon Family Size = 33, Final Multiple Alignment Size = 32 )
>rnd-3__Gryllus_bimaculatus-1561#DNA/TcMar ( Recon Family Size = 32, Final Multiple Alignment Size = 31 )
>rnd-3__Gryllus_bimaculatus-2154#DNA/TcMar ( Recon Family Size = 33, Final Multiple Alignment Size = 30 )
>rnd-3__Gryllus_bimaculatus-1025#LTR/Gypsy ( Recon Family Size = 30, Final Multiple Alignment Size = 30 )
>rnd-3__Gryllus_bimaculatus-1040#DNA/TcMar ( Recon Family Size = 30, Final Multiple Alignment Size = 29 )
>rnd-3__Gryllus_bimaculatus-80#DNA/TcMar ( Recon Family Size = 29, Final Multiple Alignment Size = 28 )
>rnd-3__Gryllus_bimaculatus-734#DNA/hAT ( Recon Family Size = 30, Final Multiple Alignment Size = 28 )
>rnd-3__Gryllus_bimaculatus-399#LTR ( Recon Family Size = 28, Final Multiple Alignment Size = 28 )
>rnd-3__Gryllus_bimaculatus-973#DNA/hAT ( Recon Family Size = 27, Final Multiple Alignment Size = 26 )
>rnd-3__Gryllus_bimaculatus-460#DNA/TcMar ( Recon Family Size = 30, Final Multiple Alignment Size = 24 )
>rnd-3__Gryllus_bimaculatus-1992#DNA/hAT ( Recon Family Size = 25, Final Multiple Alignment Size = 24 )
>rnd-3__Gryllus_bimaculatus-726#LTR/Pao ( Recon Family Size = 25, Final Multiple Alignment Size = 24 )
>rnd-3__Gryllus_bimaculatus-783#DNA ( Recon Family Size = 22, Final Multiple Alignment Size = 22 )
>rnd-3__Gryllus_bimaculatus-1702#DNA/hAT ( Recon Family Size = 21, Final Multiple Alignment Size = 21 )
>rnd-3__Gryllus_bimaculatus-961#DNA/hAT ( Recon Family Size = 21, Final Multiple Alignment Size = 21 )
>rnd-3__Gryllus_bimaculatus-472#LTR/Gypsy ( Recon Family Size = 24, Final Multiple Alignment Size = 21 )
>rnd-3__Gryllus_bimaculatus-739#DNA ( Recon Family Size = 21, Final Multiple Alignment Size = 21 )
>rnd-3__Gryllus_bimaculatus-1445#DNA/TcMar ( Recon Family Size = 24, Final Multiple Alignment Size = 20 )
>rnd-3__Gryllus_bimaculatus-320#LTR/Pao ( Recon Family Size = 25, Final Multiple Alignment Size = 20 )
>rnd-3__Gryllus_bimaculatus-1239#DNA ( Recon Family Size = 20, Final Multiple Alignment Size = 20 )
>rnd-3__Gryllus_bimaculatus-1171#Unknown ( Recon Family Size = 21, Final Multiple Alignment Size = 20 )
>rnd-3__Gryllus_bimaculatus-1476#DNA ( Recon Family Size = 22, Final Multiple Alignment Size = 20 )
>rnd-3__Gryllus_bimaculatus-719#DNA/TcMar ( Recon Family Size = 20, Final Multiple Alignment Size = 20 )
>rnd-3__Gryllus_bimaculatus-225#DNA/hAT ( Recon Family Size = 23, Final Multiple Alignment Size = 19 )
>rnd-3__Gryllus_bimaculatus-1207#DNA/hAT ( Recon Family Size = 20, Final Multiple Alignment Size = 19 )
>rnd-3__Gryllus_bimaculatus-801#DNA/TcMar ( Recon Family Size = 20, Final Multiple Alignment Size = 19 )
>rnd-3__Gryllus_bimaculatus-1175#DNA/TcMar ( Recon Family Size = 18, Final Multiple Alignment Size = 18 )
>rnd-3__Gryllus_bimaculatus-468#DNA/TcMar ( Recon Family Size = 18, Final Multiple Alignment Size = 18 )
>rnd-3__Gryllus_bimaculatus-107#Unknown ( Recon Family Size = 21, Final Multiple Alignment Size = 18 )
>rnd-3__Gryllus_bimaculatus-952#DNA/hAT ( Recon Family Size = 18, Final Multiple Alignment Size = 18 )
>rnd-3__Gryllus_bimaculatus-1471#DNA/Harbinger ( Recon Family Size = 18, Final Multiple Alignment Size = 18 )
>rnd-3__Gryllus_bimaculatus-1144#Unknown ( Recon Family Size = 20, Final Multiple Alignment Size = 18 )
>rnd-3__Gryllus_bimaculatus-212#DNA/TcMar ( Recon Family Size = 20, Final Multiple Alignment Size = 18 )
>rnd-3__Gryllus_bimaculatus-589#LINE/RTE ( Recon Family Size = 22, Final Multiple Alignment Size = 18 )
>rnd-3__Gryllus_bimaculatus-1143#LTR/Copia ( Recon Family Size = 18, Final Multiple Alignment Size = 18 )
>rnd-3__Gryllus_bimaculatus-1523#DNA/TcMar ( Recon Family Size = 20, Final Multiple Alignment Size = 18 )
>rnd-3__Gryllus_bimaculatus-60#DNA/Harbinger ( Recon Family Size = 17, Final Multiple Alignment Size = 17 )
>rnd-3__Gryllus_bimaculatus-352#DNA ( Recon Family Size = 18, Final Multiple Alignment Size = 17 )
>rnd-3__Gryllus_bimaculatus-450#LTR/Gypsy ( Recon Family Size = 18, Final Multiple Alignment Size = 17 )
>rnd-3__Gryllus_bimaculatus-330#DNA/hAT ( Recon Family Size = 17, Final Multiple Alignment Size = 17 )
>rnd-3__Gryllus_bimaculatus-169#DNA ( Recon Family Size = 17, Final Multiple Alignment Size = 17 )
>rnd-3__Gryllus_bimaculatus-1447#DNA/hAT ( Recon Family Size = 17, Final Multiple Alignment Size = 17 )
>rnd-3__Gryllus_bimaculatus-28#DNA/CACTA ( Recon Family Size = 17, Final Multiple Alignment Size = 17 )
>rnd-3__Gryllus_bimaculatus-158#Unknown ( Recon Family Size = 20, Final Multiple Alignment Size = 17 )
>rnd-3__Gryllus_bimaculatus-1855#DNA ( Recon Family Size = 16, Final Multiple Alignment Size = 16 )
>rnd-3__Gryllus_bimaculatus-441#DNA/hAT ( Recon Family Size = 21, Final Multiple Alignment Size = 16 )
>rnd-3__Gryllus_bimaculatus-710#DNA/TcMar ( Recon Family Size = 16, Final Multiple Alignment Size = 16 )
>rnd-3__Gryllus_bimaculatus-2988#DNA ( Recon Family Size = 17, Final Multiple Alignment Size = 16 )
>rnd-3__Gryllus_bimaculatus-1145#DNA/TcMar ( Recon Family Size = 16, Final Multiple Alignment Size = 16 )
>rnd-3__Gryllus_bimaculatus-1161#DNA/hAT ( Recon Family Size = 18, Final Multiple Alignment Size = 16 )
>rnd-3__Gryllus_bimaculatus-2075#DNA ( Recon Family Size = 17, Final Multiple Alignment Size = 16 )
>rnd-3__Gryllus_bimaculatus-2723#DNA/hAT ( Recon Family Size = 16, Final Multiple Alignment Size = 15 )
>rnd-3__Gryllus_bimaculatus-858#DNA ( Recon Family Size = 17, Final Multiple Alignment Size = 15 )
>rnd-3__Gryllus_bimaculatus-671#DNA/TcMar ( Recon Family Size = 18, Final Multiple Alignment Size = 15 )
>rnd-3__Gryllus_bimaculatus-404#LTR/Gypsy ( Recon Family Size = 16, Final Multiple Alignment Size = 15 )
>rnd-4__Gryllus_bimaculatus-47#DNA/TcMar ( Recon Family Size = 117, Final Multiple Alignment Size = 86 )
>rnd-4__Gryllus_bimaculatus-103#DNA ( Recon Family Size = 86, Final Multiple Alignment Size = 85 )
>rnd-4__Gryllus_bimaculatus-90#Unknown ( Recon Family Size = 87, Final Multiple Alignment Size = 83 )
>rnd-4__Gryllus_bimaculatus-1575#DNA/TcMar ( Recon Family Size = 75, Final Multiple Alignment Size = 74 )
>rnd-4__Gryllus_bimaculatus-580#LTR/Gypsy ( Recon Family Size = 87, Final Multiple Alignment Size = 73 )
>rnd-4__Gryllus_bimaculatus-2547#DNA ( Recon Family Size = 79, Final Multiple Alignment Size = 73 )
>rnd-4__Gryllus_bimaculatus-2671#LTR/Gypsy ( Recon Family Size = 72, Final Multiple Alignment Size = 72 )
>rnd-4__Gryllus_bimaculatus-1674#DNA/Harbinger ( Recon Family Size = 75, Final Multiple Alignment Size = 69 )
>rnd-4__Gryllus_bimaculatus-1170#DNA/Harbinger ( Recon Family Size = 82, Final Multiple Alignment Size = 69 )
>rnd-4__Gryllus_bimaculatus-2735#DNA/Harbinger ( Recon Family Size = 64, Final Multiple Alignment Size = 63 )
>rnd-4__Gryllus_bimaculatus-114#DNA ( Recon Family Size = 64, Final Multiple Alignment Size = 63 )
>rnd-4__Gryllus_bimaculatus-597#DNA ( Recon Family Size = 66, Final Multiple Alignment Size = 63 )
>rnd-4__Gryllus_bimaculatus-647#LTR/Gypsy ( Recon Family Size = 67, Final Multiple Alignment Size = 63 )
>rnd-4__Gryllus_bimaculatus-572#DNA/hAT ( Recon Family Size = 64, Final Multiple Alignment Size = 61 )
>rnd-4__Gryllus_bimaculatus-1684#DNA/TcMar ( Recon Family Size = 60, Final Multiple Alignment Size = 59 )
>rnd-4__Gryllus_bimaculatus-707#DNA ( Recon Family Size = 59, Final Multiple Alignment Size = 57 )
>rnd-4__Gryllus_bimaculatus-1324#DNA ( Recon Family Size = 56, Final Multiple Alignment Size = 55 )
>rnd-4__Gryllus_bimaculatus-196#LTR/Gypsy ( Recon Family Size = 55, Final Multiple Alignment Size = 54 )
>rnd-4__Gryllus_bimaculatus-162#Unknown ( Recon Family Size = 54, Final Multiple Alignment Size = 54 )
>rnd-4__Gryllus_bimaculatus-65#DNA/hAT ( Recon Family Size = 54, Final Multiple Alignment Size = 54 )
>rnd-4__Gryllus_bimaculatus-221#DNA/TcMar ( Recon Family Size = 56, Final Multiple Alignment Size = 52 )
>rnd-4__Gryllus_bimaculatus-1178#DNA ( Recon Family Size = 53, Final Multiple Alignment Size = 51 )
>rnd-4__Gryllus_bimaculatus-840#DNA/hAT ( Recon Family Size = 54, Final Multiple Alignment Size = 50 )
>rnd-4__Gryllus_bimaculatus-1543#Unknown ( Recon Family Size = 54, Final Multiple Alignment Size = 48 )
>rnd-4__Gryllus_bimaculatus-1072#DNA/Harbinger ( Recon Family Size = 48, Final Multiple Alignment Size = 48 )
>rnd-4__Gryllus_bimaculatus-1803#RC/Helitron ( Recon Family Size = 55, Final Multiple Alignment Size = 47 )
>rnd-4__Gryllus_bimaculatus-4086#LTR ( Recon Family Size = 47, Final Multiple Alignment Size = 46 )
>rnd-4__Gryllus_bimaculatus-582#DNA/hAT ( Recon Family Size = 52, Final Multiple Alignment Size = 46 )
>rnd-4__Gryllus_bimaculatus-1022#DNA ( Recon Family Size = 47, Final Multiple Alignment Size = 46 )
>rnd-4__Gryllus_bimaculatus-2770#DNA/TcMar ( Recon Family Size = 47, Final Multiple Alignment Size = 46 )
>rnd-4__Gryllus_bimaculatus-2272#DNA/TcMar ( Recon Family Size = 68, Final Multiple Alignment Size = 45 )
>rnd-4__Gryllus_bimaculatus-2835#DNA/Harbinger ( Recon Family Size = 46, Final Multiple Alignment Size = 45 )
>rnd-4__Gryllus_bimaculatus-1782#LTR/Gypsy ( Recon Family Size = 46, Final Multiple Alignment Size = 44 )
>rnd-4__Gryllus_bimaculatus-2207#Unknown ( Recon Family Size = 46, Final Multiple Alignment Size = 43 )
>rnd-4__Gryllus_bimaculatus-606#DNA/hAT ( Recon Family Size = 44, Final Multiple Alignment Size = 43 )
>rnd-4__Gryllus_bimaculatus-64#LTR/Gypsy ( Recon Family Size = 46, Final Multiple Alignment Size = 43 )
>rnd-4__Gryllus_bimaculatus-511#LTR ( Recon Family Size = 42, Final Multiple Alignment Size = 42 )
>rnd-4__Gryllus_bimaculatus-2922#DNA/TcMar ( Recon Family Size = 44, Final Multiple Alignment Size = 42 )
>rnd-4__Gryllus_bimaculatus-1172#LTR/Gypsy ( Recon Family Size = 44, Final Multiple Alignment Size = 42 )
>rnd-4__Gryllus_bimaculatus-4391#DNA ( Recon Family Size = 42, Final Multiple Alignment Size = 42 )
>rnd-4__Gryllus_bimaculatus-4995#DNA/hAT ( Recon Family Size = 44, Final Multiple Alignment Size = 42 )
>rnd-4__Gryllus_bimaculatus-229#LTR/Gypsy ( Recon Family Size = 45, Final Multiple Alignment Size = 42 )
>rnd-4__Gryllus_bimaculatus-540#LTR/Pao ( Recon Family Size = 43, Final Multiple Alignment Size = 41 )
>rnd-4__Gryllus_bimaculatus-6531#DNA/TcMar ( Recon Family Size = 45, Final Multiple Alignment Size = 40 )
>rnd-4__Gryllus_bimaculatus-903#DNA/Mutator ( Recon Family Size = 42, Final Multiple Alignment Size = 40 )
>rnd-4__Gryllus_bimaculatus-158#DNA/TcMar ( Recon Family Size = 40, Final Multiple Alignment Size = 39 )
>rnd-4__Gryllus_bimaculatus-5231#LTR/Gypsy ( Recon Family Size = 41, Final Multiple Alignment Size = 39 )
>rnd-4__Gryllus_bimaculatus-107#DNA/TcMar ( Recon Family Size = 39, Final Multiple Alignment Size = 39 )
>rnd-4__Gryllus_bimaculatus-804#Unknown ( Recon Family Size = 38, Final Multiple Alignment Size = 38 )
>rnd-4__Gryllus_bimaculatus-1796#DNA/hAT ( Recon Family Size = 39, Final Multiple Alignment Size = 38 )
>rnd-4__Gryllus_bimaculatus-1899#DNA/TcMar ( Recon Family Size = 38, Final Multiple Alignment Size = 38 )
>rnd-4__Gryllus_bimaculatus-1664#DNA/hAT ( Recon Family Size = 42, Final Multiple Alignment Size = 37 )
>rnd-4__Gryllus_bimaculatus-2923#LTR/Gypsy ( Recon Family Size = 40, Final Multiple Alignment Size = 37 )
>rnd-4__Gryllus_bimaculatus-1598#LTR/Gypsy ( Recon Family Size = 41, Final Multiple Alignment Size = 37 )
>rnd-4__Gryllus_bimaculatus-1895#DNA/hAT ( Recon Family Size = 37, Final Multiple Alignment Size = 37 )
>rnd-4__Gryllus_bimaculatus-116#LTR/Gypsy ( Recon Family Size = 47, Final Multiple Alignment Size = 37 )
>rnd-4__Gryllus_bimaculatus-12#DNA ( Recon Family Size = 39, Final Multiple Alignment Size = 36 )
>rnd-4__Gryllus_bimaculatus-3571#DNA/TcMar ( Recon Family Size = 46, Final Multiple Alignment Size = 36 )
>rnd-4__Gryllus_bimaculatus-4087#Unknown ( Recon Family Size = 38, Final Multiple Alignment Size = 35 )
>rnd-4__Gryllus_bimaculatus-326#DNA/hAT ( Recon Family Size = 42, Final Multiple Alignment Size = 35 )
>rnd-4__Gryllus_bimaculatus-979#DNA ( Recon Family Size = 43, Final Multiple Alignment Size = 35 )
>rnd-4__Gryllus_bimaculatus-2340#DNA/TcMar ( Recon Family Size = 37, Final Multiple Alignment Size = 35 )
>rnd-4__Gryllus_bimaculatus-1464#DNA/TcMar ( Recon Family Size = 34, Final Multiple Alignment Size = 34 )
>rnd-4__Gryllus_bimaculatus-1616#DNA/TcMar ( Recon Family Size = 35, Final Multiple Alignment Size = 34 )
>rnd-4__Gryllus_bimaculatus-335#LTR ( Recon Family Size = 35, Final Multiple Alignment Size = 34 )
>rnd-4__Gryllus_bimaculatus-605#DNA/TcMar ( Recon Family Size = 34, Final Multiple Alignment Size = 34 )
>rnd-4__Gryllus_bimaculatus-1103#LTR/Gypsy ( Recon Family Size = 34, Final Multiple Alignment Size = 33 )
>rnd-4__Gryllus_bimaculatus-716#DNA/hAT ( Recon Family Size = 37, Final Multiple Alignment Size = 33 )
>rnd-4__Gryllus_bimaculatus-1771#LTR/Gypsy ( Recon Family Size = 36, Final Multiple Alignment Size = 33 )
>rnd-4__Gryllus_bimaculatus-1573#DNA ( Recon Family Size = 33, Final Multiple Alignment Size = 33 )
>rnd-4__Gryllus_bimaculatus-351#Unknown ( Recon Family Size = 33, Final Multiple Alignment Size = 33 )
>rnd-4__Gryllus_bimaculatus-641#LTR/Gypsy ( Recon Family Size = 34, Final Multiple Alignment Size = 33 )
>rnd-4__Gryllus_bimaculatus-6627#DNA/hAT ( Recon Family Size = 34, Final Multiple Alignment Size = 32 )
>rnd-4__Gryllus_bimaculatus-1528#LTR/Gypsy ( Recon Family Size = 33, Final Multiple Alignment Size = 32 )
>rnd-4__Gryllus_bimaculatus-2298#DNA/hAT ( Recon Family Size = 34, Final Multiple Alignment Size = 32 )
>rnd-4__Gryllus_bimaculatus-926#LTR/Gypsy ( Recon Family Size = 32, Final Multiple Alignment Size = 31 )
>rnd-4__Gryllus_bimaculatus-827#DNA ( Recon Family Size = 31, Final Multiple Alignment Size = 31 )
>rnd-4__Gryllus_bimaculatus-340#DNA ( Recon Family Size = 31, Final Multiple Alignment Size = 31 )
>rnd-4__Gryllus_bimaculatus-1795#DNA ( Recon Family Size = 33, Final Multiple Alignment Size = 31 )
>rnd-4__Gryllus_bimaculatus-956#DNA/Mutator ( Recon Family Size = 32, Final Multiple Alignment Size = 30 )
>rnd-4__Gryllus_bimaculatus-767#DNA/TcMar ( Recon Family Size = 31, Final Multiple Alignment Size = 30 )
>rnd-4__Gryllus_bimaculatus-5668#DNA/TcMar ( Recon Family Size = 30, Final Multiple Alignment Size = 30 )
>rnd-4__Gryllus_bimaculatus-446#SINE/tRNA ( Recon Family Size = 31, Final Multiple Alignment Size = 30 )
>rnd-4__Gryllus_bimaculatus-5263#DNA/hAT ( Recon Family Size = 30, Final Multiple Alignment Size = 30 )
>rnd-4__Gryllus_bimaculatus-1099#LTR/ERV ( Recon Family Size = 34, Final Multiple Alignment Size = 30 )
>rnd-4__Gryllus_bimaculatus-4031#DNA/hAT ( Recon Family Size = 35, Final Multiple Alignment Size = 29 )
>rnd-4__Gryllus_bimaculatus-1348#DNA/hAT ( Recon Family Size = 31, Final Multiple Alignment Size = 29 )
>rnd-4__Gryllus_bimaculatus-404#Retroposon ( Recon Family Size = 30, Final Multiple Alignment Size = 29 )
>rnd-4__Gryllus_bimaculatus-5254#DNA ( Recon Family Size = 33, Final Multiple Alignment Size = 29 )
>rnd-4__Gryllus_bimaculatus-1433#DNA/TcMar ( Recon Family Size = 31, Final Multiple Alignment Size = 29 )
>rnd-4__Gryllus_bimaculatus-490#DNA/TcMar ( Recon Family Size = 33, Final Multiple Alignment Size = 29 )
>rnd-4__Gryllus_bimaculatus-955#DNA/TcMar ( Recon Family Size = 30, Final Multiple Alignment Size = 29 )
>rnd-4__Gryllus_bimaculatus-1440#LTR/Gypsy ( Recon Family Size = 33, Final Multiple Alignment Size = 29 )
>rnd-4__Gryllus_bimaculatus-54#LTR/Gypsy ( Recon Family Size = 32, Final Multiple Alignment Size = 29 )
>rnd-4__Gryllus_bimaculatus-3744#DNA/TcMar ( Recon Family Size = 33, Final Multiple Alignment Size = 29 )
>rnd-4__Gryllus_bimaculatus-199#DNA/TcMar ( Recon Family Size = 47, Final Multiple Alignment Size = 28 )
>rnd-4__Gryllus_bimaculatus-1350#DNA ( Recon Family Size = 30, Final Multiple Alignment Size = 28 )
>rnd-4__Gryllus_bimaculatus-1020#DNA/Mutator ( Recon Family Size = 33, Final Multiple Alignment Size = 28 )
>rnd-4__Gryllus_bimaculatus-2395#DNA/TcMar ( Recon Family Size = 33, Final Multiple Alignment Size = 28 )
>rnd-4__Gryllus_bimaculatus-1042#LTR ( Recon Family Size = 27, Final Multiple Alignment Size = 27 )
>rnd-4__Gryllus_bimaculatus-2851#LTR/Gypsy ( Recon Family Size = 28, Final Multiple Alignment Size = 27 )
>rnd-4__Gryllus_bimaculatus-2077#DNA ( Recon Family Size = 29, Final Multiple Alignment Size = 27 )
>rnd-4__Gryllus_bimaculatus-3457#DNA/TcMar ( Recon Family Size = 26, Final Multiple Alignment Size = 26 )
>rnd-4__Gryllus_bimaculatus-359#DNA/hAT ( Recon Family Size = 28, Final Multiple Alignment Size = 26 )
>rnd-4__Gryllus_bimaculatus-188#DNA ( Recon Family Size = 27, Final Multiple Alignment Size = 26 )
>rnd-4__Gryllus_bimaculatus-2192#LTR ( Recon Family Size = 26, Final Multiple Alignment Size = 26 )
>rnd-4__Gryllus_bimaculatus-5033#LTR ( Recon Family Size = 26, Final Multiple Alignment Size = 26 )
>rnd-4__Gryllus_bimaculatus-204#DNA/TcMar ( Recon Family Size = 27, Final Multiple Alignment Size = 26 )
>rnd-4__Gryllus_bimaculatus-1526#DNA/TcMar ( Recon Family Size = 28, Final Multiple Alignment Size = 26 )
>rnd-4__Gryllus_bimaculatus-1073#Unknown ( Recon Family Size = 29, Final Multiple Alignment Size = 26 )
>rnd-4__Gryllus_bimaculatus-2661#DNA/hAT ( Recon Family Size = 29, Final Multiple Alignment Size = 26 )
>rnd-4__Gryllus_bimaculatus-118#LTR/Gypsy ( Recon Family Size = 27, Final Multiple Alignment Size = 26 )
>rnd-4__Gryllus_bimaculatus-411#DNA ( Recon Family Size = 30, Final Multiple Alignment Size = 26 )
>rnd-4__Gryllus_bimaculatus-6133#DNA/TcMar ( Recon Family Size = 27, Final Multiple Alignment Size = 25 )
>rnd-4__Gryllus_bimaculatus-216#DNA ( Recon Family Size = 29, Final Multiple Alignment Size = 25 )
>rnd-4__Gryllus_bimaculatus-1361#LTR/Copia ( Recon Family Size = 26, Final Multiple Alignment Size = 25 )
>rnd-4__Gryllus_bimaculatus-369#DNA/hAT ( Recon Family Size = 25, Final Multiple Alignment Size = 25 )
>rnd-4__Gryllus_bimaculatus-2197#LTR/Gypsy ( Recon Family Size = 29, Final Multiple Alignment Size = 25 )
>rnd-4__Gryllus_bimaculatus-8735#SINE/tRNA ( Recon Family Size = 25, Final Multiple Alignment Size = 25 )
>rnd-4__Gryllus_bimaculatus-1079#Unknown ( Recon Family Size = 26, Final Multiple Alignment Size = 25 )
>rnd-4__Gryllus_bimaculatus-6854#DNA/hAT ( Recon Family Size = 33, Final Multiple Alignment Size = 25 )
>rnd-4__Gryllus_bimaculatus-2543#LTR/Gypsy ( Recon Family Size = 25, Final Multiple Alignment Size = 25 )
>rnd-4__Gryllus_bimaculatus-1468#LTR/Gypsy ( Recon Family Size = 25, Final Multiple Alignment Size = 25 )
>rnd-4__Gryllus_bimaculatus-3477#DNA/hAT ( Recon Family Size = 25, Final Multiple Alignment Size = 25 )
>rnd-4__Gryllus_bimaculatus-1378#DNA/TcMar ( Recon Family Size = 25, Final Multiple Alignment Size = 25 )
>rnd-4__Gryllus_bimaculatus-997#DNA ( Recon Family Size = 28, Final Multiple Alignment Size = 25 )
>rnd-4__Gryllus_bimaculatus-374#DNA/PiggyBac ( Recon Family Size = 31, Final Multiple Alignment Size = 25 )
>rnd-4__Gryllus_bimaculatus-577#DNA ( Recon Family Size = 27, Final Multiple Alignment Size = 24 )
>rnd-4__Gryllus_bimaculatus-1145#DNA/TcMar ( Recon Family Size = 26, Final Multiple Alignment Size = 24 )
>rnd-4__Gryllus_bimaculatus-2393#DNA/TcMar ( Recon Family Size = 24, Final Multiple Alignment Size = 24 )
>rnd-4__Gryllus_bimaculatus-1762#DNA/TcMar ( Recon Family Size = 26, Final Multiple Alignment Size = 24 )
>rnd-4__Gryllus_bimaculatus-1522#DNA/hAT ( Recon Family Size = 30, Final Multiple Alignment Size = 24 )
>rnd-4__Gryllus_bimaculatus-565#LTR/Gypsy ( Recon Family Size = 24, Final Multiple Alignment Size = 24 )
>rnd-4__Gryllus_bimaculatus-888#LTR/Pao ( Recon Family Size = 23, Final Multiple Alignment Size = 23 )
>rnd-4__Gryllus_bimaculatus-3012#DNA/TcMar ( Recon Family Size = 24, Final Multiple Alignment Size = 23 )
>rnd-4__Gryllus_bimaculatus-937#LTR/Gypsy ( Recon Family Size = 24, Final Multiple Alignment Size = 23 )
>rnd-4__Gryllus_bimaculatus-1114#DNA ( Recon Family Size = 23, Final Multiple Alignment Size = 23 )
>rnd-4__Gryllus_bimaculatus-1176#DNA/TcMar ( Recon Family Size = 23, Final Multiple Alignment Size = 23 )
>rnd-4__Gryllus_bimaculatus-2759#LTR/Pao ( Recon Family Size = 29, Final Multiple Alignment Size = 23 )
>rnd-4__Gryllus_bimaculatus-589#LTR/Gypsy ( Recon Family Size = 24, Final Multiple Alignment Size = 23 )
>rnd-4__Gryllus_bimaculatus-2453#DNA/hAT ( Recon Family Size = 23, Final Multiple Alignment Size = 23 )
>rnd-4__Gryllus_bimaculatus-1061#LTR ( Recon Family Size = 23, Final Multiple Alignment Size = 23 )
>rnd-4__Gryllus_bimaculatus-3141#DNA/hAT ( Recon Family Size = 24, Final Multiple Alignment Size = 23 )
>rnd-4__Gryllus_bimaculatus-7952#LTR/Gypsy ( Recon Family Size = 24, Final Multiple Alignment Size = 23 )
>rnd-4__Gryllus_bimaculatus-2831#DNA ( Recon Family Size = 23, Final Multiple Alignment Size = 23 )
>rnd-4__Gryllus_bimaculatus-1152#Unknown ( Recon Family Size = 22, Final Multiple Alignment Size = 22 )
>rnd-4__Gryllus_bimaculatus-2623#DNA/hAT ( Recon Family Size = 22, Final Multiple Alignment Size = 22 )
>rnd-4__Gryllus_bimaculatus-1175#DNA/TcMar ( Recon Family Size = 25, Final Multiple Alignment Size = 22 )
>rnd-4__Gryllus_bimaculatus-4980#DNA/PiggyBac ( Recon Family Size = 23, Final Multiple Alignment Size = 22 )
>rnd-4__Gryllus_bimaculatus-2694#DNA/hAT ( Recon Family Size = 22, Final Multiple Alignment Size = 22 )
>rnd-4__Gryllus_bimaculatus-4239#DNA/TcMar ( Recon Family Size = 22, Final Multiple Alignment Size = 22 )
>rnd-4__Gryllus_bimaculatus-522#DNA/TcMar ( Recon Family Size = 23, Final Multiple Alignment Size = 22 )
>rnd-4__Gryllus_bimaculatus-1090#DNA ( Recon Family Size = 23, Final Multiple Alignment Size = 22 )
>rnd-4__Gryllus_bimaculatus-2294#LTR ( Recon Family Size = 24, Final Multiple Alignment Size = 21 )
>rnd-4__Gryllus_bimaculatus-2204#LTR/ERV ( Recon Family Size = 21, Final Multiple Alignment Size = 21 )
>rnd-4__Gryllus_bimaculatus-1929#DNA ( Recon Family Size = 21, Final Multiple Alignment Size = 21 )
>rnd-4__Gryllus_bimaculatus-2550#DNA/Harbinger ( Recon Family Size = 21, Final Multiple Alignment Size = 21 )
>rnd-4__Gryllus_bimaculatus-1533#DNA/TcMar ( Recon Family Size = 24, Final Multiple Alignment Size = 21 )
>rnd-4__Gryllus_bimaculatus-870#DNA/TcMar ( Recon Family Size = 23, Final Multiple Alignment Size = 21 )
>rnd-4__Gryllus_bimaculatus-493#DNA/TcMar ( Recon Family Size = 21, Final Multiple Alignment Size = 21 )
>rnd-4__Gryllus_bimaculatus-1177#DNA/TcMar ( Recon Family Size = 21, Final Multiple Alignment Size = 21 )
>rnd-4__Gryllus_bimaculatus-3407#DNA ( Recon Family Size = 27, Final Multiple Alignment Size = 21 )
>rnd-4__Gryllus_bimaculatus-2787#LTR/Gypsy ( Recon Family Size = 21, Final Multiple Alignment Size = 20 )
>rnd-4__Gryllus_bimaculatus-1979#DNA/Mutator ( Recon Family Size = 20, Final Multiple Alignment Size = 20 )
>rnd-4__Gryllus_bimaculatus-3497#DNA ( Recon Family Size = 20, Final Multiple Alignment Size = 20 )
>rnd-4__Gryllus_bimaculatus-1424#DNA/TcMar ( Recon Family Size = 23, Final Multiple Alignment Size = 20 )
>rnd-4__Gryllus_bimaculatus-711#LTR ( Recon Family Size = 22, Final Multiple Alignment Size = 20 )
>rnd-4__Gryllus_bimaculatus-3032#DNA/TcMar ( Recon Family Size = 21, Final Multiple Alignment Size = 20 )
>rnd-4__Gryllus_bimaculatus-518#DNA/hAT ( Recon Family Size = 20, Final Multiple Alignment Size = 20 )
>rnd-4__Gryllus_bimaculatus-5969#DNA/TcMar ( Recon Family Size = 21, Final Multiple Alignment Size = 20 )
>rnd-4__Gryllus_bimaculatus-177#DNA/TcMar ( Recon Family Size = 21, Final Multiple Alignment Size = 20 )
>rnd-4__Gryllus_bimaculatus-319#DNA/TcMar ( Recon Family Size = 21, Final Multiple Alignment Size = 20 )
>rnd-4__Gryllus_bimaculatus-591#Unknown ( Recon Family Size = 27, Final Multiple Alignment Size = 20 )
>rnd-4__Gryllus_bimaculatus-7854#DNA/hAT ( Recon Family Size = 20, Final Multiple Alignment Size = 20 )
>rnd-4__Gryllus_bimaculatus-1218#LTR/Gypsy ( Recon Family Size = 20, Final Multiple Alignment Size = 20 )
>rnd-4__Gryllus_bimaculatus-2521#DNA/hAT ( Recon Family Size = 20, Final Multiple Alignment Size = 20 )
>rnd-4__Gryllus_bimaculatus-6184#DNA/TcMar ( Recon Family Size = 20, Final Multiple Alignment Size = 19 )
>rnd-4__Gryllus_bimaculatus-2114#LTR/Gypsy ( Recon Family Size = 20, Final Multiple Alignment Size = 19 )
>rnd-4__Gryllus_bimaculatus-2572#DNA/TcMar ( Recon Family Size = 22, Final Multiple Alignment Size = 19 )
>rnd-4__Gryllus_bimaculatus-1151#DNA ( Recon Family Size = 20, Final Multiple Alignment Size = 19 )
>rnd-4__Gryllus_bimaculatus-1849#DNA/TcMar ( Recon Family Size = 19, Final Multiple Alignment Size = 19 )
>rnd-4__Gryllus_bimaculatus-635#DNA/hAT ( Recon Family Size = 21, Final Multiple Alignment Size = 19 )
>rnd-4__Gryllus_bimaculatus-4994#DNA ( Recon Family Size = 19, Final Multiple Alignment Size = 19 )
>rnd-4__Gryllus_bimaculatus-49#DNA/hAT ( Recon Family Size = 21, Final Multiple Alignment Size = 19 )
>rnd-4__Gryllus_bimaculatus-2968#DNA/hAT ( Recon Family Size = 19, Final Multiple Alignment Size = 19 )
>rnd-4__Gryllus_bimaculatus-524#DNA/Mutator ( Recon Family Size = 25, Final Multiple Alignment Size = 19 )
>rnd-4__Gryllus_bimaculatus-556#DNA ( Recon Family Size = 26, Final Multiple Alignment Size = 19 )
>rnd-4__Gryllus_bimaculatus-1106#LTR/Gypsy ( Recon Family Size = 19, Final Multiple Alignment Size = 19 )
>rnd-4__Gryllus_bimaculatus-2224#DNA ( Recon Family Size = 20, Final Multiple Alignment Size = 19 )
>rnd-4__Gryllus_bimaculatus-958#DNA/hAT ( Recon Family Size = 21, Final Multiple Alignment Size = 19 )
>rnd-4__Gryllus_bimaculatus-6527#DNA/TcMar ( Recon Family Size = 19, Final Multiple Alignment Size = 19 )
>rnd-4__Gryllus_bimaculatus-733#LTR/Gypsy ( Recon Family Size = 19, Final Multiple Alignment Size = 19 )
>rnd-4__Gryllus_bimaculatus-3674#DNA ( Recon Family Size = 19, Final Multiple Alignment Size = 19 )
>rnd-4__Gryllus_bimaculatus-1781#LTR/Gypsy ( Recon Family Size = 19, Final Multiple Alignment Size = 19 )
>rnd-4__Gryllus_bimaculatus-3086#Unknown ( Recon Family Size = 19, Final Multiple Alignment Size = 19 )
>rnd-4__Gryllus_bimaculatus-2544#LTR/Gypsy ( Recon Family Size = 19, Final Multiple Alignment Size = 19 )
>rnd-4__Gryllus_bimaculatus-332#DNA ( Recon Family Size = 19, Final Multiple Alignment Size = 19 )
>rnd-4__Gryllus_bimaculatus-180#DNA/TcMar ( Recon Family Size = 19, Final Multiple Alignment Size = 19 )
>rnd-4__Gryllus_bimaculatus-367#DNA/hAT ( Recon Family Size = 18, Final Multiple Alignment Size = 18 )
>rnd-4__Gryllus_bimaculatus-521#DNA/Harbinger ( Recon Family Size = 19, Final Multiple Alignment Size = 18 )
>rnd-4__Gryllus_bimaculatus-73#DNA/hAT ( Recon Family Size = 19, Final Multiple Alignment Size = 18 )
>rnd-4__Gryllus_bimaculatus-1060#LTR/Gypsy ( Recon Family Size = 18, Final Multiple Alignment Size = 18 )
>rnd-4__Gryllus_bimaculatus-4706#DNA/Harbinger ( Recon Family Size = 20, Final Multiple Alignment Size = 18 )
>rnd-4__Gryllus_bimaculatus-1465#DNA/TcMar ( Recon Family Size = 18, Final Multiple Alignment Size = 18 )
>rnd-4__Gryllus_bimaculatus-537#DNA ( Recon Family Size = 18, Final Multiple Alignment Size = 18 )
>rnd-4__Gryllus_bimaculatus-1689#DNA/Harbinger ( Recon Family Size = 18, Final Multiple Alignment Size = 18 )
>rnd-4__Gryllus_bimaculatus-4634#LTR/Gypsy ( Recon Family Size = 18, Final Multiple Alignment Size = 18 )
>rnd-4__Gryllus_bimaculatus-5209#Unknown ( Recon Family Size = 18, Final Multiple Alignment Size = 18 )
>rnd-4__Gryllus_bimaculatus-3705#DNA/Harbinger ( Recon Family Size = 19, Final Multiple Alignment Size = 18 )
>rnd-4__Gryllus_bimaculatus-3424#DNA/TcMar ( Recon Family Size = 18, Final Multiple Alignment Size = 18 )
>rnd-4__Gryllus_bimaculatus-1650#DNA/hAT ( Recon Family Size = 18, Final Multiple Alignment Size = 18 )
>rnd-4__Gryllus_bimaculatus-16#DNA/hAT ( Recon Family Size = 19, Final Multiple Alignment Size = 18 )
>rnd-4__Gryllus_bimaculatus-1647#DNA/Harbinger ( Recon Family Size = 19, Final Multiple Alignment Size = 18 )
>rnd-4__Gryllus_bimaculatus-1735#DNA/TcMar ( Recon Family Size = 18, Final Multiple Alignment Size = 18 )
>rnd-4__Gryllus_bimaculatus-58#DNA/hAT ( Recon Family Size = 19, Final Multiple Alignment Size = 18 )
>rnd-4__Gryllus_bimaculatus-3815#DNA/TcMar ( Recon Family Size = 20, Final Multiple Alignment Size = 18 )
>rnd-4__Gryllus_bimaculatus-6220#DNA/hAT ( Recon Family Size = 20, Final Multiple Alignment Size = 17 )
>rnd-4__Gryllus_bimaculatus-4096#DNA ( Recon Family Size = 22, Final Multiple Alignment Size = 17 )
>rnd-4__Gryllus_bimaculatus-794#DNA/hAT ( Recon Family Size = 18, Final Multiple Alignment Size = 17 )
>rnd-4__Gryllus_bimaculatus-5323#LTR/Copia ( Recon Family Size = 17, Final Multiple Alignment Size = 17 )
>rnd-4__Gryllus_bimaculatus-826#LTR/Gypsy ( Recon Family Size = 17, Final Multiple Alignment Size = 17 )
>rnd-4__Gryllus_bimaculatus-168#DNA/TcMar ( Recon Family Size = 17, Final Multiple Alignment Size = 17 )
>rnd-4__Gryllus_bimaculatus-6226#DNA/Harbinger ( Recon Family Size = 17, Final Multiple Alignment Size = 17 )
>rnd-4__Gryllus_bimaculatus-277#DNA/hAT ( Recon Family Size = 17, Final Multiple Alignment Size = 17 )
>rnd-4__Gryllus_bimaculatus-2376#DNA ( Recon Family Size = 20, Final Multiple Alignment Size = 17 )
>rnd-4__Gryllus_bimaculatus-1276#DNA ( Recon Family Size = 17, Final Multiple Alignment Size = 17 )
>rnd-4__Gryllus_bimaculatus-2594#LTR/Pao ( Recon Family Size = 17, Final Multiple Alignment Size = 17 )
>rnd-4__Gryllus_bimaculatus-513#RC/Helitron ( Recon Family Size = 17, Final Multiple Alignment Size = 17 )
>rnd-4__Gryllus_bimaculatus-224#LTR/Gypsy ( Recon Family Size = 17, Final Multiple Alignment Size = 17 )
>rnd-4__Gryllus_bimaculatus-596#DNA/TcMar ( Recon Family Size = 20, Final Multiple Alignment Size = 17 )
>rnd-4__Gryllus_bimaculatus-4240#LTR/Gypsy ( Recon Family Size = 17, Final Multiple Alignment Size = 17 )
>rnd-4__Gryllus_bimaculatus-3681#LTR/Gypsy ( Recon Family Size = 19, Final Multiple Alignment Size = 17 )
>rnd-4__Gryllus_bimaculatus-978#LTR/Gypsy ( Recon Family Size = 18, Final Multiple Alignment Size = 17 )
>rnd-4__Gryllus_bimaculatus-2769#DNA/hAT ( Recon Family Size = 17, Final Multiple Alignment Size = 17 )
>rnd-4__Gryllus_bimaculatus-1308#Unknown ( Recon Family Size = 17, Final Multiple Alignment Size = 17 )
>rnd-4__Gryllus_bimaculatus-1821#DNA/TcMar ( Recon Family Size = 18, Final Multiple Alignment Size = 17 )
>rnd-4__Gryllus_bimaculatus-2132#DNA ( Recon Family Size = 19, Final Multiple Alignment Size = 16 )
>rnd-4__Gryllus_bimaculatus-3799#Unknown ( Recon Family Size = 16, Final Multiple Alignment Size = 16 )
>rnd-4__Gryllus_bimaculatus-916#DNA/hAT ( Recon Family Size = 18, Final Multiple Alignment Size = 16 )
>rnd-4__Gryllus_bimaculatus-2425#DNA/Harbinger ( Recon Family Size = 16, Final Multiple Alignment Size = 16 )
>rnd-4__Gryllus_bimaculatus-5049#DNA/hAT ( Recon Family Size = 17, Final Multiple Alignment Size = 16 )
>rnd-4__Gryllus_bimaculatus-4253#DNA/hAT ( Recon Family Size = 16, Final Multiple Alignment Size = 16 )
>rnd-4__Gryllus_bimaculatus-1235#RC/Helitron ( Recon Family Size = 21, Final Multiple Alignment Size = 16 )
>rnd-4__Gryllus_bimaculatus-6208#DNA/hAT ( Recon Family Size = 16, Final Multiple Alignment Size = 16 )
>rnd-4__Gryllus_bimaculatus-3437#DNA/TcMar ( Recon Family Size = 17, Final Multiple Alignment Size = 16 )
>rnd-4__Gryllus_bimaculatus-536#LTR/Gypsy ( Recon Family Size = 16, Final Multiple Alignment Size = 16 )
>rnd-4__Gryllus_bimaculatus-11062#Retroposon ( Recon Family Size = 16, Final Multiple Alignment Size = 16 )
>rnd-4__Gryllus_bimaculatus-1562#DNA/hAT ( Recon Family Size = 18, Final Multiple Alignment Size = 16 )
>rnd-4__Gryllus_bimaculatus-2299#DNA ( Recon Family Size = 16, Final Multiple Alignment Size = 16 )
>rnd-4__Gryllus_bimaculatus-1063#LTR/Copia ( Recon Family Size = 21, Final Multiple Alignment Size = 16 )
>rnd-4__Gryllus_bimaculatus-6021#DNA ( Recon Family Size = 16, Final Multiple Alignment Size = 16 )
>rnd-4__Gryllus_bimaculatus-2728#DNA/Harbinger ( Recon Family Size = 17, Final Multiple Alignment Size = 16 )
>rnd-4__Gryllus_bimaculatus-91#DNA/hAT ( Recon Family Size = 16, Final Multiple Alignment Size = 16 )
>rnd-4__Gryllus_bimaculatus-991#DNA/TcMar ( Recon Family Size = 17, Final Multiple Alignment Size = 16 )
>rnd-4__Gryllus_bimaculatus-5935#DNA ( Recon Family Size = 16, Final Multiple Alignment Size = 16 )
>rnd-4__Gryllus_bimaculatus-1427#LTR/Gypsy ( Recon Family Size = 16, Final Multiple Alignment Size = 16 )
>rnd-4__Gryllus_bimaculatus-768#DNA/hAT ( Recon Family Size = 16, Final Multiple Alignment Size = 16 )
>rnd-4__Gryllus_bimaculatus-41#DNA ( Recon Family Size = 16, Final Multiple Alignment Size = 16 )
>rnd-4__Gryllus_bimaculatus-235#DNA/hAT ( Recon Family Size = 18, Final Multiple Alignment Size = 16 )
>rnd-4__Gryllus_bimaculatus-869#DNA/P ( Recon Family Size = 20, Final Multiple Alignment Size = 16 )
>rnd-4__Gryllus_bimaculatus-375#Retroposon ( Recon Family Size = 17, Final Multiple Alignment Size = 16 )
>rnd-4__Gryllus_bimaculatus-1282#DNA/TcMar ( Recon Family Size = 17, Final Multiple Alignment Size = 16 )
>rnd-4__Gryllus_bimaculatus-136#LTR ( Recon Family Size = 17, Final Multiple Alignment Size = 16 )
>rnd-4__Gryllus_bimaculatus-283#LTR ( Recon Family Size = 19, Final Multiple Alignment Size = 15 )
>rnd-4__Gryllus_bimaculatus-2508#DNA/Mutator ( Recon Family Size = 16, Final Multiple Alignment Size = 15 )
>rnd-4__Gryllus_bimaculatus-2537#LTR/Gypsy ( Recon Family Size = 17, Final Multiple Alignment Size = 15 )
>rnd-4__Gryllus_bimaculatus-5587#Unknown ( Recon Family Size = 16, Final Multiple Alignment Size = 15 )
>rnd-4__Gryllus_bimaculatus-1487#DNA ( Recon Family Size = 16, Final Multiple Alignment Size = 15 )
>rnd-4__Gryllus_bimaculatus-2062#Unknown ( Recon Family Size = 16, Final Multiple Alignment Size = 15 )
>rnd-4__Gryllus_bimaculatus-10937#LTR/Gypsy ( Recon Family Size = 16, Final Multiple Alignment Size = 15 )
>rnd-4__Gryllus_bimaculatus-1915#LTR/Gypsy ( Recon Family Size = 17, Final Multiple Alignment Size = 15 )
>rnd-4__Gryllus_bimaculatus-4549#LTR/Pao ( Recon Family Size = 16, Final Multiple Alignment Size = 15 )
>rnd-4__Gryllus_bimaculatus-7126#DNA/hAT ( Recon Family Size = 18, Final Multiple Alignment Size = 15 )
>rnd-4__Gryllus_bimaculatus-186#DNA/TcMar ( Recon Family Size = 16, Final Multiple Alignment Size = 15 )
>rnd-4__Gryllus_bimaculatus-256#DNA/hAT ( Recon Family Size = 16, Final Multiple Alignment Size = 15 )
>rnd-4__Gryllus_bimaculatus-1642#DNA/TcMar ( Recon Family Size = 16, Final Multiple Alignment Size = 15 )
>rnd-5__Gryllus_bimaculatus-1743#DNA/hAT ( Recon Family Size = 158, Final Multiple Alignment Size = 132 )
>rnd-5__Gryllus_bimaculatus-370#DNA ( Recon Family Size = 158, Final Multiple Alignment Size = 110 )
>rnd-5__Gryllus_bimaculatus-189#Unknown ( Recon Family Size = 107, Final Multiple Alignment Size = 103 )
>rnd-5__Gryllus_bimaculatus-743#DNA/TcMar ( Recon Family Size = 103, Final Multiple Alignment Size = 101 )
>rnd-5__Gryllus_bimaculatus-645#DNA/hAT ( Recon Family Size = 114, Final Multiple Alignment Size = 99 )
>rnd-5__Gryllus_bimaculatus-3458#LTR/Pao ( Recon Family Size = 97, Final Multiple Alignment Size = 94 )
>rnd-5__Gryllus_bimaculatus-1490#DNA ( Recon Family Size = 93, Final Multiple Alignment Size = 87 )
>rnd-5__Gryllus_bimaculatus-496#DNA/TcMar ( Recon Family Size = 94, Final Multiple Alignment Size = 86 )
>rnd-5__Gryllus_bimaculatus-2001#DNA/hAT ( Recon Family Size = 85, Final Multiple Alignment Size = 84 )
>rnd-5__Gryllus_bimaculatus-987#LTR/Gypsy ( Recon Family Size = 92, Final Multiple Alignment Size = 84 )
>rnd-5__Gryllus_bimaculatus-305#LTR/ERV ( Recon Family Size = 93, Final Multiple Alignment Size = 81 )
>rnd-5__Gryllus_bimaculatus-1131#DNA/Harbinger ( Recon Family Size = 86, Final Multiple Alignment Size = 80 )
>rnd-5__Gryllus_bimaculatus-204#LTR/Copia ( Recon Family Size = 83, Final Multiple Alignment Size = 80 )
>rnd-5__Gryllus_bimaculatus-1195#DNA/TcMar ( Recon Family Size = 106, Final Multiple Alignment Size = 79 )
>rnd-5__Gryllus_bimaculatus-1732#Unknown ( Recon Family Size = 90, Final Multiple Alignment Size = 74 )
>rnd-5__Gryllus_bimaculatus-330#LTR/Gypsy ( Recon Family Size = 77, Final Multiple Alignment Size = 74 )
>rnd-5__Gryllus_bimaculatus-190#DNA/Harbinger ( Recon Family Size = 104, Final Multiple Alignment Size = 72 )
>rnd-5__Gryllus_bimaculatus-840#DNA/hAT ( Recon Family Size = 77, Final Multiple Alignment Size = 71 )
>rnd-5__Gryllus_bimaculatus-183#DNA/TcMar ( Recon Family Size = 72, Final Multiple Alignment Size = 70 )
>rnd-5__Gryllus_bimaculatus-4712#Unknown ( Recon Family Size = 70, Final Multiple Alignment Size = 67 )
>rnd-5__Gryllus_bimaculatus-675#DNA/TcMar ( Recon Family Size = 77, Final Multiple Alignment Size = 66 )
>rnd-5__Gryllus_bimaculatus-264#LTR/Pao ( Recon Family Size = 70, Final Multiple Alignment Size = 66 )
>rnd-5__Gryllus_bimaculatus-886#LTR/Gypsy ( Recon Family Size = 67, Final Multiple Alignment Size = 65 )
>rnd-5__Gryllus_bimaculatus-3116#DNA/Mutator ( Recon Family Size = 65, Final Multiple Alignment Size = 65 )
>rnd-5__Gryllus_bimaculatus-3828#LTR ( Recon Family Size = 75, Final Multiple Alignment Size = 64 )
>rnd-5__Gryllus_bimaculatus-813#RC/Helitron ( Recon Family Size = 65, Final Multiple Alignment Size = 64 )
>rnd-5__Gryllus_bimaculatus-1169#Unknown ( Recon Family Size = 68, Final Multiple Alignment Size = 64 )
>rnd-5__Gryllus_bimaculatus-7858#DNA/Harbinger ( Recon Family Size = 69, Final Multiple Alignment Size = 64 )
>rnd-5__Gryllus_bimaculatus-988#DNA/hAT ( Recon Family Size = 66, Final Multiple Alignment Size = 63 )
>rnd-5__Gryllus_bimaculatus-1534#DNA ( Recon Family Size = 78, Final Multiple Alignment Size = 62 )
>rnd-5__Gryllus_bimaculatus-2648#DNA/TcMar ( Recon Family Size = 66, Final Multiple Alignment Size = 62 )
>rnd-5__Gryllus_bimaculatus-1877#LTR ( Recon Family Size = 62, Final Multiple Alignment Size = 62 )
>rnd-5__Gryllus_bimaculatus-3654#DNA/TcMar ( Recon Family Size = 65, Final Multiple Alignment Size = 62 )
>rnd-5__Gryllus_bimaculatus-7121#LTR/Gypsy ( Recon Family Size = 61, Final Multiple Alignment Size = 61 )
>rnd-5__Gryllus_bimaculatus-568#LTR/Gypsy ( Recon Family Size = 70, Final Multiple Alignment Size = 61 )
>rnd-5__Gryllus_bimaculatus-4603#DNA/TcMar ( Recon Family Size = 67, Final Multiple Alignment Size = 60 )
>rnd-5__Gryllus_bimaculatus-4135#LTR/Gypsy ( Recon Family Size = 64, Final Multiple Alignment Size = 59 )
>rnd-5__Gryllus_bimaculatus-2525#LTR/Gypsy ( Recon Family Size = 59, Final Multiple Alignment Size = 58 )
>rnd-5__Gryllus_bimaculatus-2351#DNA/Harbinger ( Recon Family Size = 62, Final Multiple Alignment Size = 58 )
>rnd-5__Gryllus_bimaculatus-3836#DNA/TcMar ( Recon Family Size = 66, Final Multiple Alignment Size = 58 )
>rnd-5__Gryllus_bimaculatus-1062#LTR/Gypsy ( Recon Family Size = 59, Final Multiple Alignment Size = 58 )
>rnd-5__Gryllus_bimaculatus-4230#LTR/Gypsy ( Recon Family Size = 63, Final Multiple Alignment Size = 58 )
>rnd-5__Gryllus_bimaculatus-2853#DNA/hAT ( Recon Family Size = 64, Final Multiple Alignment Size = 57 )
>rnd-5__Gryllus_bimaculatus-162#DNA ( Recon Family Size = 58, Final Multiple Alignment Size = 57 )
>rnd-5__Gryllus_bimaculatus-1073#DNA/hAT ( Recon Family Size = 85, Final Multiple Alignment Size = 57 )
>rnd-5__Gryllus_bimaculatus-976#DNA ( Recon Family Size = 72, Final Multiple Alignment Size = 56 )
>rnd-5__Gryllus_bimaculatus-777#LTR/Gypsy ( Recon Family Size = 59, Final Multiple Alignment Size = 56 )
>rnd-5__Gryllus_bimaculatus-2518#DNA ( Recon Family Size = 61, Final Multiple Alignment Size = 56 )
>rnd-5__Gryllus_bimaculatus-131#Unknown ( Recon Family Size = 57, Final Multiple Alignment Size = 55 )
>rnd-5__Gryllus_bimaculatus-4319#DNA ( Recon Family Size = 60, Final Multiple Alignment Size = 55 )
>rnd-5__Gryllus_bimaculatus-194#DNA ( Recon Family Size = 59, Final Multiple Alignment Size = 54 )
>rnd-5__Gryllus_bimaculatus-644#DNA/Mutator ( Recon Family Size = 60, Final Multiple Alignment Size = 53 )
>rnd-5__Gryllus_bimaculatus-3827#DNA/TcMar ( Recon Family Size = 53, Final Multiple Alignment Size = 53 )
>rnd-5__Gryllus_bimaculatus-4000#LTR/Gypsy ( Recon Family Size = 54, Final Multiple Alignment Size = 53 )
>rnd-5__Gryllus_bimaculatus-709#LTR/Gypsy ( Recon Family Size = 55, Final Multiple Alignment Size = 52 )
>rnd-5__Gryllus_bimaculatus-386#LTR/Gypsy ( Recon Family Size = 57, Final Multiple Alignment Size = 51 )
>rnd-5__Gryllus_bimaculatus-4341#DNA ( Recon Family Size = 55, Final Multiple Alignment Size = 50 )
>rnd-5__Gryllus_bimaculatus-11848#DNA/TcMar ( Recon Family Size = 52, Final Multiple Alignment Size = 50 )
>rnd-5__Gryllus_bimaculatus-11267#LTR/Gypsy ( Recon Family Size = 53, Final Multiple Alignment Size = 50 )
>rnd-5__Gryllus_bimaculatus-7271#LTR ( Recon Family Size = 52, Final Multiple Alignment Size = 49 )
>rnd-5__Gryllus_bimaculatus-578#DNA/hAT ( Recon Family Size = 53, Final Multiple Alignment Size = 49 )
>rnd-5__Gryllus_bimaculatus-3511#DNA ( Recon Family Size = 54, Final Multiple Alignment Size = 48 )
>rnd-5__Gryllus_bimaculatus-425#DNA ( Recon Family Size = 50, Final Multiple Alignment Size = 48 )
>rnd-5__Gryllus_bimaculatus-1897#LTR/Gypsy ( Recon Family Size = 50, Final Multiple Alignment Size = 48 )
>rnd-5__Gryllus_bimaculatus-14066#DNA/Mutator ( Recon Family Size = 51, Final Multiple Alignment Size = 48 )
>rnd-5__Gryllus_bimaculatus-684#LTR/Gypsy ( Recon Family Size = 51, Final Multiple Alignment Size = 48 )
>rnd-5__Gryllus_bimaculatus-383#DNA/hAT ( Recon Family Size = 48, Final Multiple Alignment Size = 48 )
>rnd-5__Gryllus_bimaculatus-34#LTR ( Recon Family Size = 48, Final Multiple Alignment Size = 47 )
>rnd-5__Gryllus_bimaculatus-1262#LTR/Gypsy ( Recon Family Size = 49, Final Multiple Alignment Size = 47 )
>rnd-5__Gryllus_bimaculatus-3937#DNA/hAT ( Recon Family Size = 48, Final Multiple Alignment Size = 46 )
>rnd-5__Gryllus_bimaculatus-155#DNA/TcMar ( Recon Family Size = 47, Final Multiple Alignment Size = 46 )
>rnd-5__Gryllus_bimaculatus-12370#DNA ( Recon Family Size = 49, Final Multiple Alignment Size = 46 )
>rnd-5__Gryllus_bimaculatus-590#DNA/TcMar ( Recon Family Size = 46, Final Multiple Alignment Size = 46 )
>rnd-5__Gryllus_bimaculatus-3095#LTR/Gypsy ( Recon Family Size = 46, Final Multiple Alignment Size = 45 )
>rnd-5__Gryllus_bimaculatus-949#DNA ( Recon Family Size = 59, Final Multiple Alignment Size = 45 )
>rnd-5__Gryllus_bimaculatus-7370#DNA/Mutator ( Recon Family Size = 56, Final Multiple Alignment Size = 45 )
>rnd-5__Gryllus_bimaculatus-295#DNA ( Recon Family Size = 46, Final Multiple Alignment Size = 45 )
>rnd-5__Gryllus_bimaculatus-3605#DNA/hAT ( Recon Family Size = 51, Final Multiple Alignment Size = 45 )
>rnd-5__Gryllus_bimaculatus-2048#DNA/TcMar ( Recon Family Size = 50, Final Multiple Alignment Size = 45 )
>rnd-5__Gryllus_bimaculatus-2919#DNA/hAT ( Recon Family Size = 45, Final Multiple Alignment Size = 44 )
>rnd-5__Gryllus_bimaculatus-3820#DNA ( Recon Family Size = 46, Final Multiple Alignment Size = 44 )
>rnd-5__Gryllus_bimaculatus-2446#DNA/hAT ( Recon Family Size = 67, Final Multiple Alignment Size = 44 )
>rnd-5__Gryllus_bimaculatus-6751#DNA ( Recon Family Size = 45, Final Multiple Alignment Size = 44 )
>rnd-5__Gryllus_bimaculatus-12931#DNA ( Recon Family Size = 48, Final Multiple Alignment Size = 44 )
>rnd-5__Gryllus_bimaculatus-759#DNA/hAT ( Recon Family Size = 46, Final Multiple Alignment Size = 44 )
>rnd-5__Gryllus_bimaculatus-5653#DNA/Harbinger ( Recon Family Size = 47, Final Multiple Alignment Size = 44 )
>rnd-5__Gryllus_bimaculatus-47#DNA/hAT ( Recon Family Size = 57, Final Multiple Alignment Size = 44 )
>rnd-5__Gryllus_bimaculatus-141#DNA/hAT ( Recon Family Size = 46, Final Multiple Alignment Size = 44 )
>rnd-5__Gryllus_bimaculatus-1071#DNA/TcMar ( Recon Family Size = 47, Final Multiple Alignment Size = 43 )
>rnd-5__Gryllus_bimaculatus-833#DNA/TcMar ( Recon Family Size = 47, Final Multiple Alignment Size = 43 )
>rnd-5__Gryllus_bimaculatus-676#DNA/TcMar ( Recon Family Size = 43, Final Multiple Alignment Size = 43 )
>rnd-5__Gryllus_bimaculatus-2332#DNA ( Recon Family Size = 46, Final Multiple Alignment Size = 43 )
>rnd-5__Gryllus_bimaculatus-2699#DNA ( Recon Family Size = 44, Final Multiple Alignment Size = 43 )
>rnd-5__Gryllus_bimaculatus-3246#DNA ( Recon Family Size = 43, Final Multiple Alignment Size = 43 )
>rnd-5__Gryllus_bimaculatus-8881#LTR/Gypsy ( Recon Family Size = 45, Final Multiple Alignment Size = 43 )
>rnd-5__Gryllus_bimaculatus-3340#DNA/TcMar ( Recon Family Size = 46, Final Multiple Alignment Size = 43 )
>rnd-5__Gryllus_bimaculatus-166#DNA/hAT ( Recon Family Size = 46, Final Multiple Alignment Size = 42 )
>rnd-5__Gryllus_bimaculatus-4145#DNA/TcMar ( Recon Family Size = 43, Final Multiple Alignment Size = 42 )
>rnd-5__Gryllus_bimaculatus-561#DNA/TcMar ( Recon Family Size = 47, Final Multiple Alignment Size = 42 )
>rnd-5__Gryllus_bimaculatus-2706#DNA/hAT ( Recon Family Size = 47, Final Multiple Alignment Size = 42 )
>rnd-5__Gryllus_bimaculatus-1523#DNA ( Recon Family Size = 45, Final Multiple Alignment Size = 42 )
>rnd-5__Gryllus_bimaculatus-2256#DNA ( Recon Family Size = 53, Final Multiple Alignment Size = 42 )
>rnd-5__Gryllus_bimaculatus-3426#DNA/TcMar ( Recon Family Size = 45, Final Multiple Alignment Size = 42 )
>rnd-5__Gryllus_bimaculatus-3089#DNA/TcMar ( Recon Family Size = 41, Final Multiple Alignment Size = 41 )
>rnd-5__Gryllus_bimaculatus-1582#DNA/TcMar ( Recon Family Size = 47, Final Multiple Alignment Size = 41 )
>rnd-5__Gryllus_bimaculatus-5476#DNA/TcMar ( Recon Family Size = 42, Final Multiple Alignment Size = 41 )
>rnd-5__Gryllus_bimaculatus-9504#DNA/TcMar ( Recon Family Size = 44, Final Multiple Alignment Size = 41 )
>rnd-5__Gryllus_bimaculatus-13246#DNA/Mutator ( Recon Family Size = 40, Final Multiple Alignment Size = 40 )
>rnd-5__Gryllus_bimaculatus-7273#LTR/Gypsy ( Recon Family Size = 52, Final Multiple Alignment Size = 40 )
>rnd-5__Gryllus_bimaculatus-1082#LTR ( Recon Family Size = 42, Final Multiple Alignment Size = 40 )
>rnd-5__Gryllus_bimaculatus-1208#DNA/hAT ( Recon Family Size = 41, Final Multiple Alignment Size = 40 )
>rnd-5__Gryllus_bimaculatus-1983#DNA/hAT ( Recon Family Size = 40, Final Multiple Alignment Size = 40 )
>rnd-5__Gryllus_bimaculatus-2496#LTR/Pao ( Recon Family Size = 42, Final Multiple Alignment Size = 40 )
>rnd-5__Gryllus_bimaculatus-2985#DNA/hAT ( Recon Family Size = 43, Final Multiple Alignment Size = 40 )
>rnd-5__Gryllus_bimaculatus-3697#RC/Helitron ( Recon Family Size = 45, Final Multiple Alignment Size = 40 )
>rnd-5__Gryllus_bimaculatus-3164#DNA ( Recon Family Size = 42, Final Multiple Alignment Size = 39 )
>rnd-5__Gryllus_bimaculatus-2982#DNA ( Recon Family Size = 46, Final Multiple Alignment Size = 39 )
>rnd-5__Gryllus_bimaculatus-3924#DNA ( Recon Family Size = 40, Final Multiple Alignment Size = 39 )
>rnd-5__Gryllus_bimaculatus-1783#DNA/TcMar ( Recon Family Size = 40, Final Multiple Alignment Size = 39 )
>rnd-5__Gryllus_bimaculatus-3772#Unknown ( Recon Family Size = 48, Final Multiple Alignment Size = 39 )
>rnd-5__Gryllus_bimaculatus-965#DNA ( Recon Family Size = 39, Final Multiple Alignment Size = 39 )
>rnd-5__Gryllus_bimaculatus-4588#DNA/TcMar ( Recon Family Size = 39, Final Multiple Alignment Size = 39 )
>rnd-5__Gryllus_bimaculatus-8972#DNA/TcMar ( Recon Family Size = 40, Final Multiple Alignment Size = 39 )
>rnd-5__Gryllus_bimaculatus-4819#LTR/Pao ( Recon Family Size = 51, Final Multiple Alignment Size = 39 )
>rnd-5__Gryllus_bimaculatus-4568#DNA/TcMar ( Recon Family Size = 44, Final Multiple Alignment Size = 39 )
>rnd-5__Gryllus_bimaculatus-8043#LTR/Gypsy ( Recon Family Size = 59, Final Multiple Alignment Size = 38 )
>rnd-5__Gryllus_bimaculatus-1599#DNA/hAT ( Recon Family Size = 49, Final Multiple Alignment Size = 38 )
>rnd-5__Gryllus_bimaculatus-8646#DNA/hAT ( Recon Family Size = 38, Final Multiple Alignment Size = 38 )
>rnd-5__Gryllus_bimaculatus-221#DNA/hAT ( Recon Family Size = 46, Final Multiple Alignment Size = 38 )
>rnd-5__Gryllus_bimaculatus-1681#LTR ( Recon Family Size = 40, Final Multiple Alignment Size = 38 )
>rnd-5__Gryllus_bimaculatus-5431#Unknown ( Recon Family Size = 40, Final Multiple Alignment Size = 38 )
>rnd-5__Gryllus_bimaculatus-3863#DNA/TcMar ( Recon Family Size = 42, Final Multiple Alignment Size = 38 )
>rnd-5__Gryllus_bimaculatus-3576#LTR/Gypsy ( Recon Family Size = 44, Final Multiple Alignment Size = 38 )
>rnd-5__Gryllus_bimaculatus-4109#DNA ( Recon Family Size = 39, Final Multiple Alignment Size = 38 )
>rnd-5__Gryllus_bimaculatus-1708#LTR ( Recon Family Size = 39, Final Multiple Alignment Size = 37 )
>rnd-5__Gryllus_bimaculatus-3728#DNA/Harbinger ( Recon Family Size = 39, Final Multiple Alignment Size = 37 )
>rnd-5__Gryllus_bimaculatus-2471#DNA/hAT ( Recon Family Size = 37, Final Multiple Alignment Size = 37 )
>rnd-5__Gryllus_bimaculatus-8739#DNA/hAT ( Recon Family Size = 39, Final Multiple Alignment Size = 37 )
>rnd-5__Gryllus_bimaculatus-116#Unknown ( Recon Family Size = 39, Final Multiple Alignment Size = 37 )
>rnd-5__Gryllus_bimaculatus-2580#LTR/Gypsy ( Recon Family Size = 38, Final Multiple Alignment Size = 37 )
>rnd-5__Gryllus_bimaculatus-6920#DNA/Harbinger ( Recon Family Size = 42, Final Multiple Alignment Size = 37 )
>rnd-5__Gryllus_bimaculatus-6958#DNA/TcMar ( Recon Family Size = 38, Final Multiple Alignment Size = 37 )
>rnd-5__Gryllus_bimaculatus-8129#DNA/TcMar ( Recon Family Size = 38, Final Multiple Alignment Size = 37 )
>rnd-5__Gryllus_bimaculatus-900#DNA/hAT ( Recon Family Size = 38, Final Multiple Alignment Size = 37 )
>rnd-5__Gryllus_bimaculatus-1618#LTR/Gypsy ( Recon Family Size = 46, Final Multiple Alignment Size = 37 )
>rnd-5__Gryllus_bimaculatus-1709#LTR/Gypsy ( Recon Family Size = 41, Final Multiple Alignment Size = 37 )
>rnd-5__Gryllus_bimaculatus-9836#DNA/hAT ( Recon Family Size = 41, Final Multiple Alignment Size = 37 )
>rnd-5__Gryllus_bimaculatus-2315#LTR/Gypsy ( Recon Family Size = 47, Final Multiple Alignment Size = 37 )
>rnd-5__Gryllus_bimaculatus-5244#DNA ( Recon Family Size = 38, Final Multiple Alignment Size = 37 )
>rnd-5__Gryllus_bimaculatus-2140#LTR/Gypsy ( Recon Family Size = 41, Final Multiple Alignment Size = 36 )
>rnd-5__Gryllus_bimaculatus-3749#Unknown ( Recon Family Size = 38, Final Multiple Alignment Size = 36 )
>rnd-5__Gryllus_bimaculatus-18185#DNA/TcMar ( Recon Family Size = 37, Final Multiple Alignment Size = 36 )
>rnd-5__Gryllus_bimaculatus-4358#Unknown ( Recon Family Size = 50, Final Multiple Alignment Size = 36 )
>rnd-5__Gryllus_bimaculatus-2686#LTR/Gypsy ( Recon Family Size = 42, Final Multiple Alignment Size = 36 )
>rnd-5__Gryllus_bimaculatus-5340#DNA/hAT ( Recon Family Size = 37, Final Multiple Alignment Size = 36 )
>rnd-5__Gryllus_bimaculatus-13436#DNA ( Recon Family Size = 37, Final Multiple Alignment Size = 36 )
>rnd-5__Gryllus_bimaculatus-2100#DNA/TcMar ( Recon Family Size = 36, Final Multiple Alignment Size = 36 )
>rnd-5__Gryllus_bimaculatus-1142#LTR/Gypsy ( Recon Family Size = 37, Final Multiple Alignment Size = 36 )
>rnd-5__Gryllus_bimaculatus-3599#LTR/Pao ( Recon Family Size = 38, Final Multiple Alignment Size = 36 )
>rnd-5__Gryllus_bimaculatus-3847#DNA/hAT ( Recon Family Size = 41, Final Multiple Alignment Size = 36 )
>rnd-5__Gryllus_bimaculatus-1305#DNA/hAT ( Recon Family Size = 45, Final Multiple Alignment Size = 36 )
>rnd-5__Gryllus_bimaculatus-1940#DNA/TcMar ( Recon Family Size = 38, Final Multiple Alignment Size = 35 )
>rnd-5__Gryllus_bimaculatus-8686#DNA/hAT ( Recon Family Size = 55, Final Multiple Alignment Size = 35 )
>rnd-5__Gryllus_bimaculatus-9178#LTR/Gypsy ( Recon Family Size = 41, Final Multiple Alignment Size = 35 )
>rnd-5__Gryllus_bimaculatus-4141#DNA/TcMar ( Recon Family Size = 35, Final Multiple Alignment Size = 35 )
>rnd-5__Gryllus_bimaculatus-1895#DNA/Mutator ( Recon Family Size = 38, Final Multiple Alignment Size = 35 )
>rnd-5__Gryllus_bimaculatus-2#LTR/Gypsy ( Recon Family Size = 36, Final Multiple Alignment Size = 35 )
>rnd-5__Gryllus_bimaculatus-2563#DNA ( Recon Family Size = 47, Final Multiple Alignment Size = 35 )
>rnd-5__Gryllus_bimaculatus-165#DNA/hAT ( Recon Family Size = 41, Final Multiple Alignment Size = 35 )
>rnd-5__Gryllus_bimaculatus-25476#LTR/Pao ( Recon Family Size = 35, Final Multiple Alignment Size = 35 )
>rnd-5__Gryllus_bimaculatus-17099#DNA ( Recon Family Size = 35, Final Multiple Alignment Size = 35 )
>rnd-5__Gryllus_bimaculatus-5649#DNA ( Recon Family Size = 38, Final Multiple Alignment Size = 35 )
>rnd-5__Gryllus_bimaculatus-114#DNA ( Recon Family Size = 38, Final Multiple Alignment Size = 35 )
>rnd-5__Gryllus_bimaculatus-864#DNA/TcMar ( Recon Family Size = 46, Final Multiple Alignment Size = 35 )
>rnd-5__Gryllus_bimaculatus-2512#DNA/hAT ( Recon Family Size = 35, Final Multiple Alignment Size = 34 )
>rnd-5__Gryllus_bimaculatus-6393#DNA/hAT ( Recon Family Size = 36, Final Multiple Alignment Size = 34 )
>rnd-5__Gryllus_bimaculatus-2767#DNA/hAT ( Recon Family Size = 50, Final Multiple Alignment Size = 34 )
>rnd-5__Gryllus_bimaculatus-212#DNA ( Recon Family Size = 34, Final Multiple Alignment Size = 34 )
>rnd-5__Gryllus_bimaculatus-4549#DNA ( Recon Family Size = 34, Final Multiple Alignment Size = 34 )
>rnd-5__Gryllus_bimaculatus-1529#DNA/Mutator ( Recon Family Size = 34, Final Multiple Alignment Size = 34 )
>rnd-5__Gryllus_bimaculatus-12210#DNA/hAT ( Recon Family Size = 34, Final Multiple Alignment Size = 34 )
>rnd-5__Gryllus_bimaculatus-201#LTR/Gypsy ( Recon Family Size = 34, Final Multiple Alignment Size = 34 )
>rnd-5__Gryllus_bimaculatus-1324#LTR/Pao ( Recon Family Size = 36, Final Multiple Alignment Size = 34 )
>rnd-5__Gryllus_bimaculatus-3515#DNA/hAT ( Recon Family Size = 36, Final Multiple Alignment Size = 34 )
>rnd-5__Gryllus_bimaculatus-795#Retroposon ( Recon Family Size = 35, Final Multiple Alignment Size = 34 )
>rnd-5__Gryllus_bimaculatus-1724#DNA/TcMar ( Recon Family Size = 35, Final Multiple Alignment Size = 34 )
>rnd-5__Gryllus_bimaculatus-2263#LTR/ERV ( Recon Family Size = 38, Final Multiple Alignment Size = 33 )
>rnd-5__Gryllus_bimaculatus-2179#DNA/TcMar ( Recon Family Size = 41, Final Multiple Alignment Size = 33 )
>rnd-5__Gryllus_bimaculatus-3460#DNA ( Recon Family Size = 35, Final Multiple Alignment Size = 33 )
>rnd-5__Gryllus_bimaculatus-8435#Unknown ( Recon Family Size = 33, Final Multiple Alignment Size = 33 )
>rnd-5__Gryllus_bimaculatus-1039#DNA/TcMar ( Recon Family Size = 41, Final Multiple Alignment Size = 33 )
>rnd-5__Gryllus_bimaculatus-1538#DNA ( Recon Family Size = 39, Final Multiple Alignment Size = 33 )
>rnd-5__Gryllus_bimaculatus-2988#DNA/TcMar ( Recon Family Size = 33, Final Multiple Alignment Size = 33 )
>rnd-5__Gryllus_bimaculatus-2394#DNA ( Recon Family Size = 37, Final Multiple Alignment Size = 33 )
>rnd-5__Gryllus_bimaculatus-158#LTR/Gypsy ( Recon Family Size = 36, Final Multiple Alignment Size = 33 )
>rnd-5__Gryllus_bimaculatus-2333#DNA/hAT ( Recon Family Size = 35, Final Multiple Alignment Size = 33 )
>rnd-5__Gryllus_bimaculatus-1038#DNA/TcMar ( Recon Family Size = 35, Final Multiple Alignment Size = 33 )
>rnd-5__Gryllus_bimaculatus-42#Unknown ( Recon Family Size = 36, Final Multiple Alignment Size = 33 )
>rnd-5__Gryllus_bimaculatus-8049#LTR/Gypsy ( Recon Family Size = 33, Final Multiple Alignment Size = 32 )
>rnd-5__Gryllus_bimaculatus-9405#DNA/hAT ( Recon Family Size = 32, Final Multiple Alignment Size = 32 )
>rnd-5__Gryllus_bimaculatus-10782#DNA/hAT ( Recon Family Size = 40, Final Multiple Alignment Size = 32 )
>rnd-5__Gryllus_bimaculatus-2149#LTR/Copia ( Recon Family Size = 33, Final Multiple Alignment Size = 32 )
>rnd-5__Gryllus_bimaculatus-2201#PLE ( Recon Family Size = 33, Final Multiple Alignment Size = 32 )
>rnd-5__Gryllus_bimaculatus-2160#DNA/hAT ( Recon Family Size = 32, Final Multiple Alignment Size = 32 )
>rnd-5__Gryllus_bimaculatus-3126#LTR/Gypsy ( Recon Family Size = 36, Final Multiple Alignment Size = 32 )
>rnd-5__Gryllus_bimaculatus-1676#DNA/Harbinger ( Recon Family Size = 32, Final Multiple Alignment Size = 32 )
>rnd-5__Gryllus_bimaculatus-9834#DNA ( Recon Family Size = 35, Final Multiple Alignment Size = 32 )
>rnd-5__Gryllus_bimaculatus-2076#DNA/Harbinger ( Recon Family Size = 34, Final Multiple Alignment Size = 32 )
>rnd-5__Gryllus_bimaculatus-1343#DNA ( Recon Family Size = 33, Final Multiple Alignment Size = 32 )
>rnd-5__Gryllus_bimaculatus-6693#DNA/Harbinger ( Recon Family Size = 41, Final Multiple Alignment Size = 32 )
>rnd-5__Gryllus_bimaculatus-291#Unknown ( Recon Family Size = 32, Final Multiple Alignment Size = 32 )
>rnd-5__Gryllus_bimaculatus-14754#DNA/Harbinger ( Recon Family Size = 33, Final Multiple Alignment Size = 32 )
>rnd-5__Gryllus_bimaculatus-3211#DNA/hAT ( Recon Family Size = 39, Final Multiple Alignment Size = 31 )
>rnd-5__Gryllus_bimaculatus-83#DNA/CACTA ( Recon Family Size = 33, Final Multiple Alignment Size = 31 )
>rnd-5__Gryllus_bimaculatus-2216#DNA ( Recon Family Size = 36, Final Multiple Alignment Size = 31 )
>rnd-5__Gryllus_bimaculatus-4026#DNA/TcMar ( Recon Family Size = 31, Final Multiple Alignment Size = 31 )
>rnd-5__Gryllus_bimaculatus-4779#DNA/TcMar ( Recon Family Size = 39, Final Multiple Alignment Size = 31 )
>rnd-5__Gryllus_bimaculatus-4125#Unknown ( Recon Family Size = 32, Final Multiple Alignment Size = 31 )
>rnd-5__Gryllus_bimaculatus-312#DNA ( Recon Family Size = 31, Final Multiple Alignment Size = 31 )
>rnd-5__Gryllus_bimaculatus-1060#DNA/Harbinger ( Recon Family Size = 34, Final Multiple Alignment Size = 31 )
>rnd-5__Gryllus_bimaculatus-2367#LTR/Gypsy ( Recon Family Size = 35, Final Multiple Alignment Size = 31 )
>rnd-5__Gryllus_bimaculatus-2442#DNA ( Recon Family Size = 31, Final Multiple Alignment Size = 30 )
>rnd-5__Gryllus_bimaculatus-4738#Unknown ( Recon Family Size = 33, Final Multiple Alignment Size = 30 )
>rnd-5__Gryllus_bimaculatus-3027#LTR/Gypsy ( Recon Family Size = 31, Final Multiple Alignment Size = 30 )
>rnd-5__Gryllus_bimaculatus-5024#Unknown ( Recon Family Size = 36, Final Multiple Alignment Size = 30 )
>rnd-5__Gryllus_bimaculatus-7199#Unknown ( Recon Family Size = 33, Final Multiple Alignment Size = 30 )
>rnd-5__Gryllus_bimaculatus-5250#DNA ( Recon Family Size = 30, Final Multiple Alignment Size = 30 )
>rnd-5__Gryllus_bimaculatus-851#DNA ( Recon Family Size = 33, Final Multiple Alignment Size = 30 )
>rnd-5__Gryllus_bimaculatus-2015#DNA ( Recon Family Size = 31, Final Multiple Alignment Size = 30 )
>rnd-5__Gryllus_bimaculatus-4092#DNA ( Recon Family Size = 30, Final Multiple Alignment Size = 30 )
>rnd-5__Gryllus_bimaculatus-11795#DNA ( Recon Family Size = 32, Final Multiple Alignment Size = 30 )
>rnd-5__Gryllus_bimaculatus-10946#DNA/TcMar ( Recon Family Size = 31, Final Multiple Alignment Size = 30 )
>rnd-5__Gryllus_bimaculatus-348#Unknown ( Recon Family Size = 31, Final Multiple Alignment Size = 29 )
>rnd-5__Gryllus_bimaculatus-5990#LTR/Gypsy ( Recon Family Size = 30, Final Multiple Alignment Size = 29 )
>rnd-5__Gryllus_bimaculatus-6408#LTR/Gypsy ( Recon Family Size = 30, Final Multiple Alignment Size = 29 )
>rnd-5__Gryllus_bimaculatus-8274#DNA ( Recon Family Size = 35, Final Multiple Alignment Size = 29 )
>rnd-5__Gryllus_bimaculatus-753#LTR/Gypsy ( Recon Family Size = 31, Final Multiple Alignment Size = 29 )
>rnd-5__Gryllus_bimaculatus-299#LTR/Copia ( Recon Family Size = 47, Final Multiple Alignment Size = 29 )
>rnd-5__Gryllus_bimaculatus-7987#Unknown ( Recon Family Size = 34, Final Multiple Alignment Size = 29 )
>rnd-5__Gryllus_bimaculatus-4499#DNA ( Recon Family Size = 29, Final Multiple Alignment Size = 29 )
>rnd-5__Gryllus_bimaculatus-2996#LTR/Gypsy ( Recon Family Size = 29, Final Multiple Alignment Size = 29 )
>rnd-5__Gryllus_bimaculatus-3745#DNA/Harbinger ( Recon Family Size = 30, Final Multiple Alignment Size = 29 )
>rnd-5__Gryllus_bimaculatus-2209#DNA/TcMar ( Recon Family Size = 30, Final Multiple Alignment Size = 29 )
>rnd-5__Gryllus_bimaculatus-2783#DNA ( Recon Family Size = 33, Final Multiple Alignment Size = 29 )
>rnd-5__Gryllus_bimaculatus-15650#DNA/hAT ( Recon Family Size = 29, Final Multiple Alignment Size = 29 )
>rnd-5__Gryllus_bimaculatus-7286#DNA/hAT ( Recon Family Size = 30, Final Multiple Alignment Size = 29 )
>rnd-5__Gryllus_bimaculatus-3034#DNA ( Recon Family Size = 30, Final Multiple Alignment Size = 29 )
>rnd-5__Gryllus_bimaculatus-1454#Unknown ( Recon Family Size = 29, Final Multiple Alignment Size = 29 )
>rnd-5__Gryllus_bimaculatus-2218#DNA ( Recon Family Size = 29, Final Multiple Alignment Size = 29 )
>rnd-5__Gryllus_bimaculatus-2094#DNA/Mutator ( Recon Family Size = 29, Final Multiple Alignment Size = 29 )
>rnd-5__Gryllus_bimaculatus-7924#DNA/Harbinger ( Recon Family Size = 31, Final Multiple Alignment Size = 29 )
>rnd-5__Gryllus_bimaculatus-10870#DNA/TcMar ( Recon Family Size = 33, Final Multiple Alignment Size = 29 )
>rnd-5__Gryllus_bimaculatus-7644#DNA/hAT ( Recon Family Size = 29, Final Multiple Alignment Size = 29 )
>rnd-5__Gryllus_bimaculatus-6177#DNA/TcMar ( Recon Family Size = 29, Final Multiple Alignment Size = 28 )
>rnd-5__Gryllus_bimaculatus-2008#DNA/hAT ( Recon Family Size = 29, Final Multiple Alignment Size = 28 )
>rnd-5__Gryllus_bimaculatus-1136#DNA/TcMar ( Recon Family Size = 30, Final Multiple Alignment Size = 28 )
>rnd-5__Gryllus_bimaculatus-4323#Unknown ( Recon Family Size = 29, Final Multiple Alignment Size = 28 )
>rnd-5__Gryllus_bimaculatus-5978#DNA/TcMar ( Recon Family Size = 28, Final Multiple Alignment Size = 28 )
>rnd-5__Gryllus_bimaculatus-3112#DNA/TcMar ( Recon Family Size = 29, Final Multiple Alignment Size = 28 )
>rnd-5__Gryllus_bimaculatus-661#DNA ( Recon Family Size = 30, Final Multiple Alignment Size = 28 )
>rnd-5__Gryllus_bimaculatus-8721#DNA ( Recon Family Size = 31, Final Multiple Alignment Size = 28 )
>rnd-5__Gryllus_bimaculatus-5591#DNA/hAT ( Recon Family Size = 30, Final Multiple Alignment Size = 28 )
>rnd-5__Gryllus_bimaculatus-3142#DNA/TcMar ( Recon Family Size = 28, Final Multiple Alignment Size = 28 )
>rnd-5__Gryllus_bimaculatus-10093#DNA/hAT ( Recon Family Size = 51, Final Multiple Alignment Size = 28 )
>rnd-5__Gryllus_bimaculatus-5960#DNA/TcMar ( Recon Family Size = 29, Final Multiple Alignment Size = 27 )
>rnd-5__Gryllus_bimaculatus-602#DNA/TcMar ( Recon Family Size = 29, Final Multiple Alignment Size = 27 )
>rnd-5__Gryllus_bimaculatus-14663#DNA/Mutator ( Recon Family Size = 27, Final Multiple Alignment Size = 27 )
>rnd-5__Gryllus_bimaculatus-10474#LTR/Gypsy ( Recon Family Size = 27, Final Multiple Alignment Size = 27 )
>rnd-5__Gryllus_bimaculatus-8352#SINE/tRNA ( Recon Family Size = 28, Final Multiple Alignment Size = 27 )
>rnd-5__Gryllus_bimaculatus-1140#DNA/TcMar ( Recon Family Size = 52, Final Multiple Alignment Size = 27 )
>rnd-5__Gryllus_bimaculatus-8675#DNA/TcMar ( Recon Family Size = 36, Final Multiple Alignment Size = 27 )
>rnd-5__Gryllus_bimaculatus-2342#DNA/TcMar ( Recon Family Size = 42, Final Multiple Alignment Size = 27 )
>rnd-5__Gryllus_bimaculatus-1499#Unknown ( Recon Family Size = 28, Final Multiple Alignment Size = 27 )
>rnd-5__Gryllus_bimaculatus-3011#DNA/TcMar ( Recon Family Size = 28, Final Multiple Alignment Size = 27 )
>rnd-5__Gryllus_bimaculatus-3242#Retroposon ( Recon Family Size = 28, Final Multiple Alignment Size = 27 )
>rnd-5__Gryllus_bimaculatus-3149#DNA ( Recon Family Size = 27, Final Multiple Alignment Size = 27 )
>rnd-5__Gryllus_bimaculatus-2240#DNA/TcMar ( Recon Family Size = 27, Final Multiple Alignment Size = 27 )
>rnd-5__Gryllus_bimaculatus-1579#Unknown ( Recon Family Size = 27, Final Multiple Alignment Size = 27 )
>rnd-5__Gryllus_bimaculatus-2413#DNA/hAT ( Recon Family Size = 29, Final Multiple Alignment Size = 26 )
>rnd-5__Gryllus_bimaculatus-12445#DNA ( Recon Family Size = 27, Final Multiple Alignment Size = 26 )
>rnd-5__Gryllus_bimaculatus-1627#DNA ( Recon Family Size = 27, Final Multiple Alignment Size = 26 )
>rnd-5__Gryllus_bimaculatus-3245#DNA/hAT ( Recon Family Size = 31, Final Multiple Alignment Size = 26 )
>rnd-5__Gryllus_bimaculatus-18135#DNA ( Recon Family Size = 28, Final Multiple Alignment Size = 26 )
>rnd-5__Gryllus_bimaculatus-12195#DNA ( Recon Family Size = 28, Final Multiple Alignment Size = 26 )
>rnd-5__Gryllus_bimaculatus-2158#DNA ( Recon Family Size = 27, Final Multiple Alignment Size = 26 )
>rnd-5__Gryllus_bimaculatus-3990#LTR/Gypsy ( Recon Family Size = 26, Final Multiple Alignment Size = 26 )
>rnd-5__Gryllus_bimaculatus-2205#DNA/TcMar ( Recon Family Size = 28, Final Multiple Alignment Size = 26 )
>rnd-5__Gryllus_bimaculatus-7398#DNA/Harbinger ( Recon Family Size = 28, Final Multiple Alignment Size = 26 )
>rnd-5__Gryllus_bimaculatus-11399#DNA ( Recon Family Size = 28, Final Multiple Alignment Size = 26 )
>rnd-5__Gryllus_bimaculatus-1380#DNA ( Recon Family Size = 26, Final Multiple Alignment Size = 26 )
>rnd-5__Gryllus_bimaculatus-1643#DNA/TcMar ( Recon Family Size = 26, Final Multiple Alignment Size = 26 )
>rnd-5__Gryllus_bimaculatus-798#DNA/TcMar ( Recon Family Size = 30, Final Multiple Alignment Size = 26 )
>rnd-5__Gryllus_bimaculatus-434#DNA/TcMar ( Recon Family Size = 28, Final Multiple Alignment Size = 26 )
>rnd-5__Gryllus_bimaculatus-96#LTR/Gypsy ( Recon Family Size = 34, Final Multiple Alignment Size = 26 )
>rnd-5__Gryllus_bimaculatus-5248#PLE ( Recon Family Size = 29, Final Multiple Alignment Size = 25 )
>rnd-5__Gryllus_bimaculatus-819#DNA/Harbinger ( Recon Family Size = 25, Final Multiple Alignment Size = 25 )
>rnd-5__Gryllus_bimaculatus-12730#DNA/TcMar ( Recon Family Size = 25, Final Multiple Alignment Size = 25 )
>rnd-5__Gryllus_bimaculatus-3614#LTR/Gypsy ( Recon Family Size = 26, Final Multiple Alignment Size = 25 )
>rnd-5__Gryllus_bimaculatus-10098#DNA/hAT ( Recon Family Size = 25, Final Multiple Alignment Size = 25 )
>rnd-5__Gryllus_bimaculatus-14502#LTR/Gypsy ( Recon Family Size = 27, Final Multiple Alignment Size = 25 )
>rnd-5__Gryllus_bimaculatus-4672#DNA/TcMar ( Recon Family Size = 25, Final Multiple Alignment Size = 25 )
>rnd-5__Gryllus_bimaculatus-5269#DNA/hAT ( Recon Family Size = 26, Final Multiple Alignment Size = 25 )
>rnd-5__Gryllus_bimaculatus-257#LTR/Pao ( Recon Family Size = 27, Final Multiple Alignment Size = 25 )
>rnd-5__Gryllus_bimaculatus-2675#DNA ( Recon Family Size = 29, Final Multiple Alignment Size = 25 )
>rnd-5__Gryllus_bimaculatus-7262#LTR/ERV ( Recon Family Size = 25, Final Multiple Alignment Size = 25 )
>rnd-5__Gryllus_bimaculatus-7887#DNA ( Recon Family Size = 25, Final Multiple Alignment Size = 25 )
>rnd-5__Gryllus_bimaculatus-2840#LTR/Gypsy ( Recon Family Size = 27, Final Multiple Alignment Size = 25 )
>rnd-5__Gryllus_bimaculatus-11038#SINE/tRNA ( Recon Family Size = 25, Final Multiple Alignment Size = 25 )
>rnd-5__Gryllus_bimaculatus-5006#DNA ( Recon Family Size = 35, Final Multiple Alignment Size = 25 )
>rnd-5__Gryllus_bimaculatus-4483#DNA/TcMar ( Recon Family Size = 27, Final Multiple Alignment Size = 25 )
>rnd-5__Gryllus_bimaculatus-3168#Unknown ( Recon Family Size = 28, Final Multiple Alignment Size = 25 )
>rnd-5__Gryllus_bimaculatus-1964#DNA/TcMar ( Recon Family Size = 26, Final Multiple Alignment Size = 25 )
>rnd-5__Gryllus_bimaculatus-6282#DNA/hAT ( Recon Family Size = 28, Final Multiple Alignment Size = 25 )
>rnd-5__Gryllus_bimaculatus-6676#DNA/hAT ( Recon Family Size = 25, Final Multiple Alignment Size = 24 )
>rnd-5__Gryllus_bimaculatus-1801#LTR/Gypsy ( Recon Family Size = 27, Final Multiple Alignment Size = 24 )
>rnd-5__Gryllus_bimaculatus-11168#DNA/hAT ( Recon Family Size = 24, Final Multiple Alignment Size = 24 )
>rnd-5__Gryllus_bimaculatus-12349#DNA ( Recon Family Size = 24, Final Multiple Alignment Size = 24 )
>rnd-5__Gryllus_bimaculatus-2569#DNA ( Recon Family Size = 24, Final Multiple Alignment Size = 24 )
>rnd-5__Gryllus_bimaculatus-7368#Unknown ( Recon Family Size = 25, Final Multiple Alignment Size = 24 )
>rnd-5__Gryllus_bimaculatus-180#LTR/Gypsy ( Recon Family Size = 25, Final Multiple Alignment Size = 24 )
>rnd-5__Gryllus_bimaculatus-1129#DNA ( Recon Family Size = 24, Final Multiple Alignment Size = 24 )
>rnd-5__Gryllus_bimaculatus-2033#LTR/Gypsy ( Recon Family Size = 31, Final Multiple Alignment Size = 24 )
>rnd-5__Gryllus_bimaculatus-3066#LTR ( Recon Family Size = 31, Final Multiple Alignment Size = 24 )
>rnd-5__Gryllus_bimaculatus-16390#Unknown ( Recon Family Size = 24, Final Multiple Alignment Size = 24 )
>rnd-5__Gryllus_bimaculatus-1250#LTR/Gypsy ( Recon Family Size = 24, Final Multiple Alignment Size = 24 )
>rnd-5__Gryllus_bimaculatus-2284#DNA/TcMar ( Recon Family Size = 28, Final Multiple Alignment Size = 24 )
>rnd-5__Gryllus_bimaculatus-19#LTR ( Recon Family Size = 26, Final Multiple Alignment Size = 24 )
>rnd-5__Gryllus_bimaculatus-2541#DNA/TcMar ( Recon Family Size = 24, Final Multiple Alignment Size = 24 )
>rnd-5__Gryllus_bimaculatus-11504#DNA/TcMar ( Recon Family Size = 24, Final Multiple Alignment Size = 24 )
>rnd-5__Gryllus_bimaculatus-2885#DNA/TcMar ( Recon Family Size = 24, Final Multiple Alignment Size = 24 )
>rnd-5__Gryllus_bimaculatus-4976#DNA/TcMar ( Recon Family Size = 39, Final Multiple Alignment Size = 24 )
>rnd-5__Gryllus_bimaculatus-5165#DNA ( Recon Family Size = 27, Final Multiple Alignment Size = 24 )
>rnd-5__Gryllus_bimaculatus-4453#DNA/TcMar ( Recon Family Size = 25, Final Multiple Alignment Size = 24 )
>rnd-5__Gryllus_bimaculatus-11317#DNA/TcMar ( Recon Family Size = 25, Final Multiple Alignment Size = 24 )
>rnd-5__Gryllus_bimaculatus-15205#Unknown ( Recon Family Size = 24, Final Multiple Alignment Size = 24 )
>rnd-5__Gryllus_bimaculatus-3779#DNA/TcMar ( Recon Family Size = 25, Final Multiple Alignment Size = 24 )
>rnd-5__Gryllus_bimaculatus-15312#DNA/TcMar ( Recon Family Size = 25, Final Multiple Alignment Size = 24 )
>rnd-5__Gryllus_bimaculatus-3304#DNA/TcMar ( Recon Family Size = 26, Final Multiple Alignment Size = 24 )
>rnd-5__Gryllus_bimaculatus-1425#LTR/Gypsy ( Recon Family Size = 27, Final Multiple Alignment Size = 24 )
>rnd-5__Gryllus_bimaculatus-2568#DNA/hAT ( Recon Family Size = 24, Final Multiple Alignment Size = 24 )
>rnd-5__Gryllus_bimaculatus-5814#DNA/TcMar ( Recon Family Size = 24, Final Multiple Alignment Size = 24 )
>rnd-5__Gryllus_bimaculatus-7184#LTR/Gypsy ( Recon Family Size = 24, Final Multiple Alignment Size = 24 )
>rnd-5__Gryllus_bimaculatus-1560#LTR/Gypsy ( Recon Family Size = 26, Final Multiple Alignment Size = 24 )
>rnd-5__Gryllus_bimaculatus-6455#DNA/TcMar ( Recon Family Size = 23, Final Multiple Alignment Size = 23 )
>rnd-5__Gryllus_bimaculatus-11372#LTR/Gypsy ( Recon Family Size = 24, Final Multiple Alignment Size = 23 )
>rnd-5__Gryllus_bimaculatus-5852#DNA/TcMar ( Recon Family Size = 40, Final Multiple Alignment Size = 23 )
>rnd-5__Gryllus_bimaculatus-5270#DNA/TcMar ( Recon Family Size = 33, Final Multiple Alignment Size = 23 )
>rnd-5__Gryllus_bimaculatus-2045#DNA/hAT ( Recon Family Size = 23, Final Multiple Alignment Size = 23 )
>rnd-5__Gryllus_bimaculatus-1308#LTR/Gypsy ( Recon Family Size = 29, Final Multiple Alignment Size = 23 )
>rnd-5__Gryllus_bimaculatus-15786#DNA ( Recon Family Size = 23, Final Multiple Alignment Size = 23 )
>rnd-5__Gryllus_bimaculatus-28715#DNA/TcMar ( Recon Family Size = 23, Final Multiple Alignment Size = 23 )
>rnd-5__Gryllus_bimaculatus-9314#DNA ( Recon Family Size = 23, Final Multiple Alignment Size = 23 )
>rnd-5__Gryllus_bimaculatus-2385#DNA/Mutator ( Recon Family Size = 24, Final Multiple Alignment Size = 23 )
>rnd-5__Gryllus_bimaculatus-1924#Retroposon ( Recon Family Size = 23, Final Multiple Alignment Size = 23 )
>rnd-5__Gryllus_bimaculatus-2092#DNA/TcMar ( Recon Family Size = 23, Final Multiple Alignment Size = 23 )
>rnd-5__Gryllus_bimaculatus-3951#LTR/Gypsy ( Recon Family Size = 23, Final Multiple Alignment Size = 23 )
>rnd-5__Gryllus_bimaculatus-5083#DNA/TcMar ( Recon Family Size = 23, Final Multiple Alignment Size = 23 )
>rnd-5__Gryllus_bimaculatus-8144#DNA/hAT ( Recon Family Size = 24, Final Multiple Alignment Size = 23 )
>rnd-5__Gryllus_bimaculatus-4766#Unknown ( Recon Family Size = 28, Final Multiple Alignment Size = 23 )
>rnd-5__Gryllus_bimaculatus-1956#LTR/Gypsy ( Recon Family Size = 24, Final Multiple Alignment Size = 23 )
>rnd-5__Gryllus_bimaculatus-2818#Unknown ( Recon Family Size = 27, Final Multiple Alignment Size = 23 )
>rnd-5__Gryllus_bimaculatus-2600#LTR ( Recon Family Size = 31, Final Multiple Alignment Size = 23 )
>rnd-5__Gryllus_bimaculatus-4663#DNA ( Recon Family Size = 23, Final Multiple Alignment Size = 23 )
>rnd-5__Gryllus_bimaculatus-68#LTR/Gypsy ( Recon Family Size = 25, Final Multiple Alignment Size = 23 )
>rnd-5__Gryllus_bimaculatus-9310#DNA/hAT ( Recon Family Size = 25, Final Multiple Alignment Size = 23 )
>rnd-5__Gryllus_bimaculatus-2517#DNA ( Recon Family Size = 23, Final Multiple Alignment Size = 22 )
>rnd-5__Gryllus_bimaculatus-2291#DNA/TcMar ( Recon Family Size = 24, Final Multiple Alignment Size = 22 )
>rnd-5__Gryllus_bimaculatus-5310#LTR/Gypsy ( Recon Family Size = 25, Final Multiple Alignment Size = 22 )
>rnd-5__Gryllus_bimaculatus-7315#LTR/Pao ( Recon Family Size = 22, Final Multiple Alignment Size = 22 )
>rnd-5__Gryllus_bimaculatus-8329#DNA/TcMar ( Recon Family Size = 24, Final Multiple Alignment Size = 22 )
>rnd-5__Gryllus_bimaculatus-5951#DNA ( Recon Family Size = 23, Final Multiple Alignment Size = 22 )
>rnd-5__Gryllus_bimaculatus-2028#DNA/TcMar ( Recon Family Size = 22, Final Multiple Alignment Size = 22 )
>rnd-5__Gryllus_bimaculatus-4457#DNA ( Recon Family Size = 32, Final Multiple Alignment Size = 22 )
>rnd-5__Gryllus_bimaculatus-1211#LTR/Pao ( Recon Family Size = 26, Final Multiple Alignment Size = 22 )
>rnd-5__Gryllus_bimaculatus-12093#DNA ( Recon Family Size = 25, Final Multiple Alignment Size = 22 )
>rnd-5__Gryllus_bimaculatus-786#DNA/TcMar ( Recon Family Size = 27, Final Multiple Alignment Size = 22 )
>rnd-5__Gryllus_bimaculatus-1355#LTR/Gypsy ( Recon Family Size = 25, Final Multiple Alignment Size = 22 )
>rnd-5__Gryllus_bimaculatus-2079#LTR ( Recon Family Size = 23, Final Multiple Alignment Size = 22 )
>rnd-5__Gryllus_bimaculatus-7373#DNA/hAT ( Recon Family Size = 22, Final Multiple Alignment Size = 22 )
>rnd-5__Gryllus_bimaculatus-6716#Retroposon ( Recon Family Size = 22, Final Multiple Alignment Size = 22 )
>rnd-5__Gryllus_bimaculatus-3637#DNA/TcMar ( Recon Family Size = 27, Final Multiple Alignment Size = 22 )
>rnd-5__Gryllus_bimaculatus-13508#DNA/hAT ( Recon Family Size = 22, Final Multiple Alignment Size = 22 )
>rnd-5__Gryllus_bimaculatus-3347#DNA/TcMar ( Recon Family Size = 25, Final Multiple Alignment Size = 22 )
>rnd-5__Gryllus_bimaculatus-240#LTR/Gypsy ( Recon Family Size = 30, Final Multiple Alignment Size = 22 )
>rnd-5__Gryllus_bimaculatus-3305#DNA/TcMar ( Recon Family Size = 24, Final Multiple Alignment Size = 22 )
>rnd-5__Gryllus_bimaculatus-4082#DNA/Harbinger ( Recon Family Size = 28, Final Multiple Alignment Size = 22 )
>rnd-5__Gryllus_bimaculatus-702#DNA/hAT ( Recon Family Size = 23, Final Multiple Alignment Size = 22 )
>rnd-5__Gryllus_bimaculatus-9666#LTR/Gypsy ( Recon Family Size = 28, Final Multiple Alignment Size = 22 )
>rnd-5__Gryllus_bimaculatus-149#LTR/Gypsy ( Recon Family Size = 29, Final Multiple Alignment Size = 22 )
>rnd-5__Gryllus_bimaculatus-2890#DNA/hAT ( Recon Family Size = 25, Final Multiple Alignment Size = 22 )
>rnd-5__Gryllus_bimaculatus-2893#DNA/Harbinger ( Recon Family Size = 26, Final Multiple Alignment Size = 22 )
>rnd-5__Gryllus_bimaculatus-13887#DNA/hAT ( Recon Family Size = 25, Final Multiple Alignment Size = 22 )
>rnd-5__Gryllus_bimaculatus-3650#LTR/ERV ( Recon Family Size = 23, Final Multiple Alignment Size = 22 )
>rnd-5__Gryllus_bimaculatus-765#LTR ( Recon Family Size = 24, Final Multiple Alignment Size = 22 )
>rnd-5__Gryllus_bimaculatus-441#LTR/Pao ( Recon Family Size = 23, Final Multiple Alignment Size = 22 )
>rnd-5__Gryllus_bimaculatus-6729#DNA/TcMar ( Recon Family Size = 35, Final Multiple Alignment Size = 22 )
>rnd-5__Gryllus_bimaculatus-731#DNA/TcMar ( Recon Family Size = 23, Final Multiple Alignment Size = 22 )
>rnd-5__Gryllus_bimaculatus-1506#DNA/TcMar ( Recon Family Size = 24, Final Multiple Alignment Size = 22 )
>rnd-5__Gryllus_bimaculatus-4707#LTR/Gypsy ( Recon Family Size = 21, Final Multiple Alignment Size = 21 )
>rnd-5__Gryllus_bimaculatus-147#DNA/TcMar ( Recon Family Size = 23, Final Multiple Alignment Size = 21 )
>rnd-5__Gryllus_bimaculatus-1763#DNA/Harbinger ( Recon Family Size = 32, Final Multiple Alignment Size = 21 )
>rnd-5__Gryllus_bimaculatus-6881#Unknown ( Recon Family Size = 24, Final Multiple Alignment Size = 21 )
>rnd-5__Gryllus_bimaculatus-7255#LTR ( Recon Family Size = 21, Final Multiple Alignment Size = 21 )
>rnd-5__Gryllus_bimaculatus-898#DNA/TcMar ( Recon Family Size = 23, Final Multiple Alignment Size = 21 )
>rnd-5__Gryllus_bimaculatus-10460#DNA/hAT ( Recon Family Size = 23, Final Multiple Alignment Size = 21 )
>rnd-5__Gryllus_bimaculatus-8078#LTR/Gypsy ( Recon Family Size = 22, Final Multiple Alignment Size = 21 )
>rnd-5__Gryllus_bimaculatus-2206#DNA ( Recon Family Size = 22, Final Multiple Alignment Size = 21 )
>rnd-5__Gryllus_bimaculatus-1165#DNA/TcMar ( Recon Family Size = 22, Final Multiple Alignment Size = 21 )
>rnd-5__Gryllus_bimaculatus-5351#DNA/TcMar ( Recon Family Size = 24, Final Multiple Alignment Size = 21 )
>rnd-5__Gryllus_bimaculatus-5756#DNA/TcMar ( Recon Family Size = 22, Final Multiple Alignment Size = 21 )
>rnd-5__Gryllus_bimaculatus-6633#DNA ( Recon Family Size = 25, Final Multiple Alignment Size = 21 )
>rnd-5__Gryllus_bimaculatus-192#DNA/TcMar ( Recon Family Size = 22, Final Multiple Alignment Size = 21 )
>rnd-5__Gryllus_bimaculatus-5617#LTR/Gypsy ( Recon Family Size = 21, Final Multiple Alignment Size = 21 )
>rnd-5__Gryllus_bimaculatus-3735#DNA ( Recon Family Size = 28, Final Multiple Alignment Size = 21 )
>rnd-5__Gryllus_bimaculatus-2646#DNA/hAT ( Recon Family Size = 22, Final Multiple Alignment Size = 21 )
>rnd-5__Gryllus_bimaculatus-6081#LTR ( Recon Family Size = 25, Final Multiple Alignment Size = 21 )
>rnd-5__Gryllus_bimaculatus-1859#DNA ( Recon Family Size = 21, Final Multiple Alignment Size = 21 )
>rnd-5__Gryllus_bimaculatus-6211#DNA/TcMar ( Recon Family Size = 23, Final Multiple Alignment Size = 21 )
>rnd-5__Gryllus_bimaculatus-8226#DNA/TcMar ( Recon Family Size = 21, Final Multiple Alignment Size = 21 )
>rnd-5__Gryllus_bimaculatus-7399#Unknown ( Recon Family Size = 21, Final Multiple Alignment Size = 21 )
>rnd-5__Gryllus_bimaculatus-5645#LTR/Copia ( Recon Family Size = 22, Final Multiple Alignment Size = 21 )
>rnd-5__Gryllus_bimaculatus-17913#DNA ( Recon Family Size = 21, Final Multiple Alignment Size = 21 )
>rnd-5__Gryllus_bimaculatus-8875#DNA/hAT ( Recon Family Size = 33, Final Multiple Alignment Size = 21 )
>rnd-5__Gryllus_bimaculatus-15735#DNA/TcMar ( Recon Family Size = 23, Final Multiple Alignment Size = 21 )
>rnd-5__Gryllus_bimaculatus-304#DNA/TcMar ( Recon Family Size = 22, Final Multiple Alignment Size = 21 )
>rnd-5__Gryllus_bimaculatus-1655#LTR/Gypsy ( Recon Family Size = 21, Final Multiple Alignment Size = 21 )
>rnd-5__Gryllus_bimaculatus-7793#DNA/Harbinger ( Recon Family Size = 21, Final Multiple Alignment Size = 21 )
>rnd-5__Gryllus_bimaculatus-1189#DNA/TcMar ( Recon Family Size = 22, Final Multiple Alignment Size = 21 )
>rnd-5__Gryllus_bimaculatus-1321#DNA/CACTA ( Recon Family Size = 24, Final Multiple Alignment Size = 21 )
>rnd-5__Gryllus_bimaculatus-2523#DNA/hAT ( Recon Family Size = 21, Final Multiple Alignment Size = 21 )
>rnd-5__Gryllus_bimaculatus-7920#LTR/Gypsy ( Recon Family Size = 21, Final Multiple Alignment Size = 21 )
>rnd-5__Gryllus_bimaculatus-8977#DNA/CACTA ( Recon Family Size = 25, Final Multiple Alignment Size = 21 )
>rnd-5__Gryllus_bimaculatus-9172#DNA/TcMar ( Recon Family Size = 25, Final Multiple Alignment Size = 21 )
>rnd-5__Gryllus_bimaculatus-6968#DNA/hAT ( Recon Family Size = 21, Final Multiple Alignment Size = 20 )
>rnd-5__Gryllus_bimaculatus-8420#DNA ( Recon Family Size = 20, Final Multiple Alignment Size = 20 )
>rnd-5__Gryllus_bimaculatus-2242#DNA/hAT ( Recon Family Size = 26, Final Multiple Alignment Size = 20 )
>rnd-5__Gryllus_bimaculatus-29259#DNA/TcMar ( Recon Family Size = 22, Final Multiple Alignment Size = 20 )
>rnd-5__Gryllus_bimaculatus-1226#Unknown ( Recon Family Size = 21, Final Multiple Alignment Size = 20 )
>rnd-5__Gryllus_bimaculatus-5493#DNA/TcMar ( Recon Family Size = 21, Final Multiple Alignment Size = 20 )
>rnd-5__Gryllus_bimaculatus-7198#DNA/hAT ( Recon Family Size = 23, Final Multiple Alignment Size = 20 )
>rnd-5__Gryllus_bimaculatus-2930#DNA ( Recon Family Size = 20, Final Multiple Alignment Size = 20 )
>rnd-5__Gryllus_bimaculatus-14581#DNA/hAT ( Recon Family Size = 20, Final Multiple Alignment Size = 20 )
>rnd-5__Gryllus_bimaculatus-6928#DNA/Mutator ( Recon Family Size = 21, Final Multiple Alignment Size = 20 )
>rnd-5__Gryllus_bimaculatus-4375#DNA/TcMar ( Recon Family Size = 20, Final Multiple Alignment Size = 20 )
>rnd-5__Gryllus_bimaculatus-3373#DNA/TcMar ( Recon Family Size = 21, Final Multiple Alignment Size = 20 )
>rnd-5__Gryllus_bimaculatus-6599#DNA ( Recon Family Size = 22, Final Multiple Alignment Size = 20 )
>rnd-5__Gryllus_bimaculatus-2679#Retroposon ( Recon Family Size = 20, Final Multiple Alignment Size = 20 )
>rnd-5__Gryllus_bimaculatus-3121#DNA ( Recon Family Size = 22, Final Multiple Alignment Size = 20 )
>rnd-5__Gryllus_bimaculatus-16925#LTR/Pao ( Recon Family Size = 21, Final Multiple Alignment Size = 20 )
>rnd-5__Gryllus_bimaculatus-6043#DNA/TcMar ( Recon Family Size = 20, Final Multiple Alignment Size = 20 )
>rnd-5__Gryllus_bimaculatus-101#DNA/Mutator ( Recon Family Size = 23, Final Multiple Alignment Size = 20 )
>rnd-5__Gryllus_bimaculatus-11664#DNA/TcMar ( Recon Family Size = 21, Final Multiple Alignment Size = 20 )
>rnd-5__Gryllus_bimaculatus-2833#DNA ( Recon Family Size = 20, Final Multiple Alignment Size = 20 )
>rnd-5__Gryllus_bimaculatus-2247#DNA/hAT ( Recon Family Size = 20, Final Multiple Alignment Size = 20 )
>rnd-5__Gryllus_bimaculatus-8212#DNA/hAT ( Recon Family Size = 20, Final Multiple Alignment Size = 20 )
>rnd-5__Gryllus_bimaculatus-5521#DNA/TcMar ( Recon Family Size = 21, Final Multiple Alignment Size = 20 )
>rnd-5__Gryllus_bimaculatus-1493#DNA/hAT ( Recon Family Size = 23, Final Multiple Alignment Size = 20 )
>rnd-5__Gryllus_bimaculatus-111#DNA ( Recon Family Size = 22, Final Multiple Alignment Size = 20 )
>rnd-5__Gryllus_bimaculatus-5568#DNA ( Recon Family Size = 21, Final Multiple Alignment Size = 20 )
>rnd-5__Gryllus_bimaculatus-2739#DNA/hAT ( Recon Family Size = 23, Final Multiple Alignment Size = 20 )
>rnd-5__Gryllus_bimaculatus-2198#Unknown ( Recon Family Size = 26, Final Multiple Alignment Size = 20 )
>rnd-5__Gryllus_bimaculatus-8668#LTR ( Recon Family Size = 21, Final Multiple Alignment Size = 20 )
>rnd-5__Gryllus_bimaculatus-12612#DNA/TcMar ( Recon Family Size = 21, Final Multiple Alignment Size = 20 )
>rnd-5__Gryllus_bimaculatus-12616#DNA/TcMar ( Recon Family Size = 21, Final Multiple Alignment Size = 20 )
>rnd-5__Gryllus_bimaculatus-1797#LTR ( Recon Family Size = 20, Final Multiple Alignment Size = 20 )
>rnd-5__Gryllus_bimaculatus-4589#DNA/TcMar ( Recon Family Size = 29, Final Multiple Alignment Size = 20 )
>rnd-5__Gryllus_bimaculatus-2234#DNA/hAT ( Recon Family Size = 21, Final Multiple Alignment Size = 20 )
>rnd-5__Gryllus_bimaculatus-2834#LTR ( Recon Family Size = 20, Final Multiple Alignment Size = 20 )
>rnd-5__Gryllus_bimaculatus-1527#LTR/Gypsy ( Recon Family Size = 24, Final Multiple Alignment Size = 20 )
>rnd-5__Gryllus_bimaculatus-433#DNA ( Recon Family Size = 21, Final Multiple Alignment Size = 20 )
>rnd-5__Gryllus_bimaculatus-6292#LTR/Gypsy ( Recon Family Size = 21, Final Multiple Alignment Size = 20 )
>rnd-5__Gryllus_bimaculatus-7570#LTR ( Recon Family Size = 19, Final Multiple Alignment Size = 19 )
>rnd-5__Gryllus_bimaculatus-2677#LTR/Gypsy ( Recon Family Size = 19, Final Multiple Alignment Size = 19 )
>rnd-5__Gryllus_bimaculatus-17896#LTR/Gypsy ( Recon Family Size = 21, Final Multiple Alignment Size = 19 )
>rnd-5__Gryllus_bimaculatus-2667#DNA/Mutator ( Recon Family Size = 19, Final Multiple Alignment Size = 19 )
>rnd-5__Gryllus_bimaculatus-4532#DNA/CACTA ( Recon Family Size = 20, Final Multiple Alignment Size = 19 )
>rnd-5__Gryllus_bimaculatus-3123#Unknown ( Recon Family Size = 23, Final Multiple Alignment Size = 19 )
>rnd-5__Gryllus_bimaculatus-1390#DNA/hAT ( Recon Family Size = 19, Final Multiple Alignment Size = 19 )
>rnd-5__Gryllus_bimaculatus-4865#DNA ( Recon Family Size = 19, Final Multiple Alignment Size = 19 )
>rnd-5__Gryllus_bimaculatus-2972#DNA/TcMar ( Recon Family Size = 21, Final Multiple Alignment Size = 19 )
>rnd-5__Gryllus_bimaculatus-10224#DNA/TcMar ( Recon Family Size = 20, Final Multiple Alignment Size = 19 )
>rnd-5__Gryllus_bimaculatus-6017#DNA/TcMar ( Recon Family Size = 19, Final Multiple Alignment Size = 19 )
>rnd-5__Gryllus_bimaculatus-4521#DNA/hAT ( Recon Family Size = 20, Final Multiple Alignment Size = 19 )
>rnd-5__Gryllus_bimaculatus-2626#LTR/Copia ( Recon Family Size = 20, Final Multiple Alignment Size = 19 )
>rnd-5__Gryllus_bimaculatus-10461#LTR ( Recon Family Size = 19, Final Multiple Alignment Size = 19 )
>rnd-5__Gryllus_bimaculatus-2177#DNA ( Recon Family Size = 21, Final Multiple Alignment Size = 19 )
>rnd-5__Gryllus_bimaculatus-599#DNA ( Recon Family Size = 20, Final Multiple Alignment Size = 19 )
>rnd-5__Gryllus_bimaculatus-2075#LTR/Gypsy ( Recon Family Size = 21, Final Multiple Alignment Size = 19 )
>rnd-5__Gryllus_bimaculatus-2154#DNA/TcMar ( Recon Family Size = 20, Final Multiple Alignment Size = 19 )
>rnd-5__Gryllus_bimaculatus-890#LTR/Gypsy ( Recon Family Size = 19, Final Multiple Alignment Size = 19 )
>rnd-5__Gryllus_bimaculatus-9488#LTR/Gypsy ( Recon Family Size = 20, Final Multiple Alignment Size = 19 )
>rnd-5__Gryllus_bimaculatus-559#DNA/TcMar ( Recon Family Size = 20, Final Multiple Alignment Size = 19 )
>rnd-5__Gryllus_bimaculatus-7077#LTR/ERV ( Recon Family Size = 24, Final Multiple Alignment Size = 19 )
>rnd-5__Gryllus_bimaculatus-3734#PLE ( Recon Family Size = 19, Final Multiple Alignment Size = 19 )
>rnd-5__Gryllus_bimaculatus-2509#DNA/TcMar ( Recon Family Size = 38, Final Multiple Alignment Size = 19 )
>rnd-5__Gryllus_bimaculatus-1494#DNA/hAT ( Recon Family Size = 24, Final Multiple Alignment Size = 19 )
>rnd-5__Gryllus_bimaculatus-4755#Unknown ( Recon Family Size = 21, Final Multiple Alignment Size = 19 )
>rnd-5__Gryllus_bimaculatus-3100#Unknown ( Recon Family Size = 19, Final Multiple Alignment Size = 19 )
>rnd-5__Gryllus_bimaculatus-6734#DNA/TcMar ( Recon Family Size = 19, Final Multiple Alignment Size = 19 )
>rnd-5__Gryllus_bimaculatus-3103#DNA/TcMar ( Recon Family Size = 22, Final Multiple Alignment Size = 19 )
>rnd-5__Gryllus_bimaculatus-1010#DNA/Mutator ( Recon Family Size = 19, Final Multiple Alignment Size = 19 )
>rnd-5__Gryllus_bimaculatus-3044#DNA/hAT ( Recon Family Size = 22, Final Multiple Alignment Size = 19 )
>rnd-5__Gryllus_bimaculatus-1019#LTR/Copia ( Recon Family Size = 20, Final Multiple Alignment Size = 19 )
>rnd-5__Gryllus_bimaculatus-6357#LTR ( Recon Family Size = 19, Final Multiple Alignment Size = 19 )
>rnd-5__Gryllus_bimaculatus-6#DNA/hAT ( Recon Family Size = 19, Final Multiple Alignment Size = 19 )
>rnd-5__Gryllus_bimaculatus-1003#DNA/TcMar ( Recon Family Size = 25, Final Multiple Alignment Size = 19 )
>rnd-5__Gryllus_bimaculatus-7881#DNA/TcMar ( Recon Family Size = 19, Final Multiple Alignment Size = 19 )
>rnd-5__Gryllus_bimaculatus-2212#DNA ( Recon Family Size = 19, Final Multiple Alignment Size = 19 )
>rnd-5__Gryllus_bimaculatus-5513#LTR/Gypsy ( Recon Family Size = 19, Final Multiple Alignment Size = 19 )
>rnd-5__Gryllus_bimaculatus-574#DNA ( Recon Family Size = 19, Final Multiple Alignment Size = 19 )
>rnd-5__Gryllus_bimaculatus-7299#LTR/Gypsy ( Recon Family Size = 19, Final Multiple Alignment Size = 19 )
>rnd-5__Gryllus_bimaculatus-2838#DNA/hAT ( Recon Family Size = 20, Final Multiple Alignment Size = 19 )
>rnd-5__Gryllus_bimaculatus-15585#DNA/TcMar ( Recon Family Size = 20, Final Multiple Alignment Size = 19 )
>rnd-5__Gryllus_bimaculatus-2428#DNA/TcMar ( Recon Family Size = 18, Final Multiple Alignment Size = 18 )
>rnd-5__Gryllus_bimaculatus-956#DNA/TcMar ( Recon Family Size = 23, Final Multiple Alignment Size = 18 )
>rnd-5__Gryllus_bimaculatus-6770#DNA/TcMar ( Recon Family Size = 19, Final Multiple Alignment Size = 18 )
>rnd-5__Gryllus_bimaculatus-3829#LTR/Pao ( Recon Family Size = 18, Final Multiple Alignment Size = 18 )
>rnd-5__Gryllus_bimaculatus-13258#DNA/hAT ( Recon Family Size = 21, Final Multiple Alignment Size = 18 )
>rnd-5__Gryllus_bimaculatus-764#DNA/hAT ( Recon Family Size = 18, Final Multiple Alignment Size = 18 )
>rnd-5__Gryllus_bimaculatus-9317#DNA/TcMar ( Recon Family Size = 20, Final Multiple Alignment Size = 18 )
>rnd-5__Gryllus_bimaculatus-783#LTR/Gypsy ( Recon Family Size = 18, Final Multiple Alignment Size = 18 )
>rnd-5__Gryllus_bimaculatus-113#DNA/hAT ( Recon Family Size = 18, Final Multiple Alignment Size = 18 )
>rnd-5__Gryllus_bimaculatus-3607#LTR/Gypsy ( Recon Family Size = 18, Final Multiple Alignment Size = 18 )
>rnd-5__Gryllus_bimaculatus-1044#DNA/TcMar ( Recon Family Size = 31, Final Multiple Alignment Size = 18 )
>rnd-5__Gryllus_bimaculatus-10813#DNA ( Recon Family Size = 19, Final Multiple Alignment Size = 18 )
>rnd-5__Gryllus_bimaculatus-755#DNA/hAT ( Recon Family Size = 20, Final Multiple Alignment Size = 18 )
>rnd-5__Gryllus_bimaculatus-4279#LTR/Pao ( Recon Family Size = 19, Final Multiple Alignment Size = 18 )
>rnd-5__Gryllus_bimaculatus-4068#DNA/hAT ( Recon Family Size = 20, Final Multiple Alignment Size = 18 )
>rnd-5__Gryllus_bimaculatus-3943#LTR/Gypsy ( Recon Family Size = 21, Final Multiple Alignment Size = 18 )
>rnd-5__Gryllus_bimaculatus-3506#LTR ( Recon Family Size = 19, Final Multiple Alignment Size = 18 )
>rnd-5__Gryllus_bimaculatus-3666#DNA ( Recon Family Size = 19, Final Multiple Alignment Size = 18 )
>rnd-5__Gryllus_bimaculatus-626#DNA/TcMar ( Recon Family Size = 19, Final Multiple Alignment Size = 18 )
>rnd-5__Gryllus_bimaculatus-3574#LTR/Gypsy ( Recon Family Size = 19, Final Multiple Alignment Size = 18 )
>rnd-5__Gryllus_bimaculatus-4935#DNA/TcMar ( Recon Family Size = 18, Final Multiple Alignment Size = 18 )
>rnd-5__Gryllus_bimaculatus-6117#DNA ( Recon Family Size = 20, Final Multiple Alignment Size = 18 )
>rnd-5__Gryllus_bimaculatus-962#DNA ( Recon Family Size = 27, Final Multiple Alignment Size = 18 )
>rnd-5__Gryllus_bimaculatus-816#DNA ( Recon Family Size = 20, Final Multiple Alignment Size = 18 )
>rnd-5__Gryllus_bimaculatus-1899#DNA/TcMar ( Recon Family Size = 34, Final Multiple Alignment Size = 18 )
>rnd-5__Gryllus_bimaculatus-2345#DNA/hAT ( Recon Family Size = 23, Final Multiple Alignment Size = 18 )
>rnd-5__Gryllus_bimaculatus-22518#DNA ( Recon Family Size = 23, Final Multiple Alignment Size = 18 )
>rnd-5__Gryllus_bimaculatus-1481#LTR/Gypsy ( Recon Family Size = 18, Final Multiple Alignment Size = 18 )
>rnd-5__Gryllus_bimaculatus-2302#DNA/TcMar ( Recon Family Size = 21, Final Multiple Alignment Size = 18 )
>rnd-5__Gryllus_bimaculatus-1642#LTR ( Recon Family Size = 21, Final Multiple Alignment Size = 18 )
>rnd-5__Gryllus_bimaculatus-2365#DNA ( Recon Family Size = 21, Final Multiple Alignment Size = 18 )
>rnd-5__Gryllus_bimaculatus-8252#Unknown ( Recon Family Size = 18, Final Multiple Alignment Size = 18 )
>rnd-5__Gryllus_bimaculatus-2741#DNA/TcMar ( Recon Family Size = 19, Final Multiple Alignment Size = 18 )
>rnd-5__Gryllus_bimaculatus-3466#DNA/hAT ( Recon Family Size = 19, Final Multiple Alignment Size = 18 )
>rnd-5__Gryllus_bimaculatus-10200#DNA/TcMar ( Recon Family Size = 19, Final Multiple Alignment Size = 18 )
>rnd-5__Gryllus_bimaculatus-1916#DNA/Harbinger ( Recon Family Size = 20, Final Multiple Alignment Size = 18 )
>rnd-5__Gryllus_bimaculatus-4918#LTR/Gypsy ( Recon Family Size = 18, Final Multiple Alignment Size = 18 )
>rnd-5__Gryllus_bimaculatus-4467#DNA/hAT ( Recon Family Size = 18, Final Multiple Alignment Size = 18 )
>rnd-5__Gryllus_bimaculatus-7279#DNA/TcMar ( Recon Family Size = 18, Final Multiple Alignment Size = 18 )
>rnd-5__Gryllus_bimaculatus-9033#Unknown ( Recon Family Size = 18, Final Multiple Alignment Size = 18 )
>rnd-5__Gryllus_bimaculatus-9500#DNA ( Recon Family Size = 18, Final Multiple Alignment Size = 18 )
>rnd-5__Gryllus_bimaculatus-8623#DNA/TcMar ( Recon Family Size = 21, Final Multiple Alignment Size = 18 )
>rnd-5__Gryllus_bimaculatus-2481#DNA/hAT ( Recon Family Size = 19, Final Multiple Alignment Size = 18 )
>rnd-5__Gryllus_bimaculatus-12162#DNA/hAT ( Recon Family Size = 18, Final Multiple Alignment Size = 17 )
>rnd-5__Gryllus_bimaculatus-2172#DNA ( Recon Family Size = 17, Final Multiple Alignment Size = 17 )
>rnd-5__Gryllus_bimaculatus-11600#DNA/hAT ( Recon Family Size = 20, Final Multiple Alignment Size = 17 )
>rnd-5__Gryllus_bimaculatus-296#LTR/Pao ( Recon Family Size = 17, Final Multiple Alignment Size = 17 )
>rnd-5__Gryllus_bimaculatus-1155#LTR/Pao ( Recon Family Size = 17, Final Multiple Alignment Size = 17 )
>rnd-5__Gryllus_bimaculatus-12671#DNA/TcMar ( Recon Family Size = 17, Final Multiple Alignment Size = 17 )
>rnd-5__Gryllus_bimaculatus-3002#DNA/hAT ( Recon Family Size = 20, Final Multiple Alignment Size = 17 )
>rnd-5__Gryllus_bimaculatus-8113#DNA/TcMar ( Recon Family Size = 18, Final Multiple Alignment Size = 17 )
>rnd-5__Gryllus_bimaculatus-5528#Unknown ( Recon Family Size = 22, Final Multiple Alignment Size = 17 )
>rnd-5__Gryllus_bimaculatus-7938#DNA ( Recon Family Size = 17, Final Multiple Alignment Size = 17 )
>rnd-5__Gryllus_bimaculatus-77#DNA ( Recon Family Size = 18, Final Multiple Alignment Size = 17 )
>rnd-5__Gryllus_bimaculatus-13269#LTR/Gypsy ( Recon Family Size = 17, Final Multiple Alignment Size = 17 )
>rnd-5__Gryllus_bimaculatus-7322#LTR/Gypsy ( Recon Family Size = 23, Final Multiple Alignment Size = 17 )
>rnd-5__Gryllus_bimaculatus-11098#DNA/TcMar ( Recon Family Size = 17, Final Multiple Alignment Size = 17 )
>rnd-5__Gryllus_bimaculatus-4486#DNA/TcMar ( Recon Family Size = 19, Final Multiple Alignment Size = 17 )
>rnd-5__Gryllus_bimaculatus-6575#DNA/TcMar ( Recon Family Size = 17, Final Multiple Alignment Size = 17 )
>rnd-5__Gryllus_bimaculatus-1435#DNA/TcMar ( Recon Family Size = 17, Final Multiple Alignment Size = 17 )
>rnd-5__Gryllus_bimaculatus-1996#DNA/hAT ( Recon Family Size = 20, Final Multiple Alignment Size = 17 )
>rnd-5__Gryllus_bimaculatus-19318#DNA/hAT ( Recon Family Size = 18, Final Multiple Alignment Size = 17 )
>rnd-5__Gryllus_bimaculatus-1515#DNA/TcMar ( Recon Family Size = 20, Final Multiple Alignment Size = 17 )
>rnd-5__Gryllus_bimaculatus-4861#LTR ( Recon Family Size = 21, Final Multiple Alignment Size = 17 )
>rnd-5__Gryllus_bimaculatus-958#DNA ( Recon Family Size = 17, Final Multiple Alignment Size = 17 )
>rnd-5__Gryllus_bimaculatus-1615#DNA/Harbinger ( Recon Family Size = 24, Final Multiple Alignment Size = 17 )
>rnd-5__Gryllus_bimaculatus-7281#DNA/TcMar ( Recon Family Size = 20, Final Multiple Alignment Size = 17 )
>rnd-5__Gryllus_bimaculatus-16328#DNA/TcMar ( Recon Family Size = 17, Final Multiple Alignment Size = 17 )
>rnd-5__Gryllus_bimaculatus-1537#LTR/Gypsy ( Recon Family Size = 17, Final Multiple Alignment Size = 17 )
>rnd-5__Gryllus_bimaculatus-21207#DNA ( Recon Family Size = 17, Final Multiple Alignment Size = 17 )
>rnd-5__Gryllus_bimaculatus-8409#DNA/TcMar ( Recon Family Size = 17, Final Multiple Alignment Size = 17 )
>rnd-5__Gryllus_bimaculatus-6410#DNA/Mutator ( Recon Family Size = 18, Final Multiple Alignment Size = 17 )
>rnd-5__Gryllus_bimaculatus-5470#DNA/hAT ( Recon Family Size = 18, Final Multiple Alignment Size = 17 )
>rnd-5__Gryllus_bimaculatus-9031#DNA/TcMar ( Recon Family Size = 18, Final Multiple Alignment Size = 17 )
>rnd-5__Gryllus_bimaculatus-7599#SINE/tRNA ( Recon Family Size = 17, Final Multiple Alignment Size = 17 )
>rnd-5__Gryllus_bimaculatus-7608#DNA ( Recon Family Size = 17, Final Multiple Alignment Size = 17 )
>rnd-5__Gryllus_bimaculatus-7776#DNA ( Recon Family Size = 18, Final Multiple Alignment Size = 17 )
>rnd-5__Gryllus_bimaculatus-7016#DNA/hAT ( Recon Family Size = 17, Final Multiple Alignment Size = 17 )
>rnd-5__Gryllus_bimaculatus-5811#DNA/TcMar ( Recon Family Size = 17, Final Multiple Alignment Size = 17 )
>rnd-5__Gryllus_bimaculatus-10215#DNA ( Recon Family Size = 17, Final Multiple Alignment Size = 17 )
>rnd-5__Gryllus_bimaculatus-8071#LTR/Pao ( Recon Family Size = 18, Final Multiple Alignment Size = 17 )
>rnd-5__Gryllus_bimaculatus-408#DNA/TcMar ( Recon Family Size = 18, Final Multiple Alignment Size = 17 )
>rnd-5__Gryllus_bimaculatus-2472#DNA ( Recon Family Size = 17, Final Multiple Alignment Size = 17 )
>rnd-5__Gryllus_bimaculatus-8002#DNA/Mutator ( Recon Family Size = 19, Final Multiple Alignment Size = 17 )
>rnd-5__Gryllus_bimaculatus-16054#LTR ( Recon Family Size = 18, Final Multiple Alignment Size = 17 )
>rnd-5__Gryllus_bimaculatus-3723#DNA/hAT ( Recon Family Size = 18, Final Multiple Alignment Size = 17 )
>rnd-5__Gryllus_bimaculatus-9363#DNA ( Recon Family Size = 17, Final Multiple Alignment Size = 17 )
>rnd-5__Gryllus_bimaculatus-553#DNA ( Recon Family Size = 17, Final Multiple Alignment Size = 17 )
>rnd-5__Gryllus_bimaculatus-5379#DNA/TcMar ( Recon Family Size = 17, Final Multiple Alignment Size = 17 )
>rnd-5__Gryllus_bimaculatus-5277#DNA/TcMar ( Recon Family Size = 17, Final Multiple Alignment Size = 17 )
>rnd-5__Gryllus_bimaculatus-11206#DNA/hAT ( Recon Family Size = 25, Final Multiple Alignment Size = 17 )
>rnd-5__Gryllus_bimaculatus-3363#LTR/Gypsy ( Recon Family Size = 17, Final Multiple Alignment Size = 17 )
>rnd-5__Gryllus_bimaculatus-9972#DNA/TcMar ( Recon Family Size = 17, Final Multiple Alignment Size = 17 )
>rnd-5__Gryllus_bimaculatus-436#SINE/tRNA ( Recon Family Size = 17, Final Multiple Alignment Size = 17 )
>rnd-5__Gryllus_bimaculatus-6057#Unknown ( Recon Family Size = 17, Final Multiple Alignment Size = 17 )
>rnd-5__Gryllus_bimaculatus-7007#DNA/hAT ( Recon Family Size = 17, Final Multiple Alignment Size = 17 )
>rnd-5__Gryllus_bimaculatus-521#DNA/Mutator ( Recon Family Size = 16, Final Multiple Alignment Size = 16 )
>rnd-5__Gryllus_bimaculatus-669#DNA ( Recon Family Size = 18, Final Multiple Alignment Size = 16 )
>rnd-5__Gryllus_bimaculatus-9759#DNA ( Recon Family Size = 18, Final Multiple Alignment Size = 16 )
>rnd-5__Gryllus_bimaculatus-4269#DNA/TcMar ( Recon Family Size = 16, Final Multiple Alignment Size = 16 )
>rnd-5__Gryllus_bimaculatus-2614#LTR/Gypsy ( Recon Family Size = 17, Final Multiple Alignment Size = 16 )
>rnd-5__Gryllus_bimaculatus-2354#DNA ( Recon Family Size = 16, Final Multiple Alignment Size = 16 )
>rnd-5__Gryllus_bimaculatus-2184#DNA/hAT ( Recon Family Size = 17, Final Multiple Alignment Size = 16 )
>rnd-5__Gryllus_bimaculatus-3287#LTR ( Recon Family Size = 17, Final Multiple Alignment Size = 16 )
>rnd-5__Gryllus_bimaculatus-9803#DNA ( Recon Family Size = 16, Final Multiple Alignment Size = 16 )
>rnd-5__Gryllus_bimaculatus-12688#DNA/hAT ( Recon Family Size = 16, Final Multiple Alignment Size = 16 )
>rnd-5__Gryllus_bimaculatus-2219#LTR/Gypsy ( Recon Family Size = 16, Final Multiple Alignment Size = 16 )
>rnd-5__Gryllus_bimaculatus-1775#DNA/TcMar ( Recon Family Size = 16, Final Multiple Alignment Size = 16 )
>rnd-5__Gryllus_bimaculatus-9193#LTR/Gypsy ( Recon Family Size = 16, Final Multiple Alignment Size = 16 )
>rnd-5__Gryllus_bimaculatus-6311#DNA ( Recon Family Size = 16, Final Multiple Alignment Size = 16 )
>rnd-5__Gryllus_bimaculatus-11627#DNA/hAT ( Recon Family Size = 18, Final Multiple Alignment Size = 16 )
>rnd-5__Gryllus_bimaculatus-12277#DNA ( Recon Family Size = 17, Final Multiple Alignment Size = 16 )
>rnd-5__Gryllus_bimaculatus-15547#DNA/hAT ( Recon Family Size = 16, Final Multiple Alignment Size = 16 )
>rnd-5__Gryllus_bimaculatus-256#DNA/TcMar ( Recon Family Size = 16, Final Multiple Alignment Size = 16 )
>rnd-5__Gryllus_bimaculatus-1384#Unknown ( Recon Family Size = 17, Final Multiple Alignment Size = 16 )
>rnd-5__Gryllus_bimaculatus-3054#LTR/Gypsy ( Recon Family Size = 16, Final Multiple Alignment Size = 16 )
>rnd-5__Gryllus_bimaculatus-7921#DNA/hAT ( Recon Family Size = 19, Final Multiple Alignment Size = 16 )
>rnd-5__Gryllus_bimaculatus-3322#DNA/TcMar ( Recon Family Size = 16, Final Multiple Alignment Size = 16 )
>rnd-5__Gryllus_bimaculatus-1879#LTR/Gypsy ( Recon Family Size = 16, Final Multiple Alignment Size = 16 )
>rnd-5__Gryllus_bimaculatus-2362#DNA/TcMar ( Recon Family Size = 20, Final Multiple Alignment Size = 16 )
>rnd-5__Gryllus_bimaculatus-8636#DNA ( Recon Family Size = 16, Final Multiple Alignment Size = 16 )
>rnd-5__Gryllus_bimaculatus-4744#DNA ( Recon Family Size = 16, Final Multiple Alignment Size = 16 )
>rnd-5__Gryllus_bimaculatus-272#DNA/hAT ( Recon Family Size = 18, Final Multiple Alignment Size = 16 )
>rnd-5__Gryllus_bimaculatus-11796#DNA/hAT ( Recon Family Size = 21, Final Multiple Alignment Size = 16 )
>rnd-5__Gryllus_bimaculatus-11897#DNA/TcMar ( Recon Family Size = 17, Final Multiple Alignment Size = 16 )
>rnd-5__Gryllus_bimaculatus-8630#LTR/Gypsy ( Recon Family Size = 18, Final Multiple Alignment Size = 16 )
>rnd-5__Gryllus_bimaculatus-4661#DNA ( Recon Family Size = 18, Final Multiple Alignment Size = 16 )
>rnd-5__Gryllus_bimaculatus-4697#LTR/Gypsy ( Recon Family Size = 17, Final Multiple Alignment Size = 16 )
>rnd-5__Gryllus_bimaculatus-10283#DNA ( Recon Family Size = 16, Final Multiple Alignment Size = 16 )
>rnd-5__Gryllus_bimaculatus-1268#DNA/hAT ( Recon Family Size = 16, Final Multiple Alignment Size = 16 )
>rnd-5__Gryllus_bimaculatus-12694#DNA/TcMar ( Recon Family Size = 17, Final Multiple Alignment Size = 16 )
>rnd-5__Gryllus_bimaculatus-7155#DNA/Mutator ( Recon Family Size = 17, Final Multiple Alignment Size = 16 )
>rnd-5__Gryllus_bimaculatus-17724#LTR/Gypsy ( Recon Family Size = 16, Final Multiple Alignment Size = 16 )
>rnd-5__Gryllus_bimaculatus-8433#LTR/Pao ( Recon Family Size = 17, Final Multiple Alignment Size = 16 )
>rnd-5__Gryllus_bimaculatus-4823#DNA ( Recon Family Size = 21, Final Multiple Alignment Size = 16 )
>rnd-5__Gryllus_bimaculatus-815#DNA ( Recon Family Size = 18, Final Multiple Alignment Size = 16 )
>rnd-5__Gryllus_bimaculatus-5995#DNA/hAT ( Recon Family Size = 16, Final Multiple Alignment Size = 16 )
>rnd-5__Gryllus_bimaculatus-4856#DNA/TcMar ( Recon Family Size = 17, Final Multiple Alignment Size = 16 )
>rnd-5__Gryllus_bimaculatus-8663#LTR/Gypsy ( Recon Family Size = 17, Final Multiple Alignment Size = 16 )
>rnd-5__Gryllus_bimaculatus-8216#DNA/hAT ( Recon Family Size = 18, Final Multiple Alignment Size = 16 )
>rnd-5__Gryllus_bimaculatus-1161#LTR ( Recon Family Size = 18, Final Multiple Alignment Size = 16 )
>rnd-5__Gryllus_bimaculatus-197#DNA/TcMar ( Recon Family Size = 16, Final Multiple Alignment Size = 16 )
>rnd-5__Gryllus_bimaculatus-314#DNA/TcMar ( Recon Family Size = 19, Final Multiple Alignment Size = 16 )
>rnd-5__Gryllus_bimaculatus-4714#DNA/TcMar ( Recon Family Size = 17, Final Multiple Alignment Size = 16 )
>rnd-5__Gryllus_bimaculatus-182#DNA/TcMar ( Recon Family Size = 21, Final Multiple Alignment Size = 16 )
>rnd-5__Gryllus_bimaculatus-4049#DNA ( Recon Family Size = 16, Final Multiple Alignment Size = 16 )
>rnd-5__Gryllus_bimaculatus-19015#LTR/Gypsy ( Recon Family Size = 17, Final Multiple Alignment Size = 16 )
>rnd-5__Gryllus_bimaculatus-4824#DNA/TcMar ( Recon Family Size = 16, Final Multiple Alignment Size = 16 )
>rnd-5__Gryllus_bimaculatus-770#DNA ( Recon Family Size = 17, Final Multiple Alignment Size = 16 )
>rnd-5__Gryllus_bimaculatus-7259#Unknown ( Recon Family Size = 17, Final Multiple Alignment Size = 16 )
>rnd-5__Gryllus_bimaculatus-405#DNA/Harbinger ( Recon Family Size = 19, Final Multiple Alignment Size = 16 )
>rnd-5__Gryllus_bimaculatus-12605#LTR/Gypsy ( Recon Family Size = 16, Final Multiple Alignment Size = 16 )
>rnd-5__Gryllus_bimaculatus-5806#Unknown ( Recon Family Size = 16, Final Multiple Alignment Size = 16 )
>rnd-5__Gryllus_bimaculatus-4731#Unknown ( Recon Family Size = 17, Final Multiple Alignment Size = 16 )
>rnd-5__Gryllus_bimaculatus-16868#DNA/TcMar ( Recon Family Size = 18, Final Multiple Alignment Size = 15 )
>rnd-5__Gryllus_bimaculatus-1314#DNA ( Recon Family Size = 16, Final Multiple Alignment Size = 15 )
>rnd-5__Gryllus_bimaculatus-17064#DNA ( Recon Family Size = 17, Final Multiple Alignment Size = 15 )
>rnd-5__Gryllus_bimaculatus-3775#LTR/Gypsy ( Recon Family Size = 18, Final Multiple Alignment Size = 15 )
>rnd-5__Gryllus_bimaculatus-3459#DNA ( Recon Family Size = 16, Final Multiple Alignment Size = 15 )
>rnd-5__Gryllus_bimaculatus-942#Unknown ( Recon Family Size = 16, Final Multiple Alignment Size = 15 )
>rnd-5__Gryllus_bimaculatus-1798#LTR/Gypsy ( Recon Family Size = 16, Final Multiple Alignment Size = 15 )
>rnd-5__Gryllus_bimaculatus-5178#DNA/TcMar ( Recon Family Size = 17, Final Multiple Alignment Size = 15 )
>rnd-5__Gryllus_bimaculatus-10982#DNA ( Recon Family Size = 17, Final Multiple Alignment Size = 15 )
>rnd-5__Gryllus_bimaculatus-6348#DNA ( Recon Family Size = 19, Final Multiple Alignment Size = 15 )
>rnd-5__Gryllus_bimaculatus-3321#DNA/hAT ( Recon Family Size = 16, Final Multiple Alignment Size = 15 )
>rnd-5__Gryllus_bimaculatus-2274#DNA/hAT ( Recon Family Size = 16, Final Multiple Alignment Size = 15 )
>rnd-5__Gryllus_bimaculatus-8466#DNA/hAT ( Recon Family Size = 16, Final Multiple Alignment Size = 15 )
>rnd-5__Gryllus_bimaculatus-2423#DNA ( Recon Family Size = 18, Final Multiple Alignment Size = 15 )
>rnd-5__Gryllus_bimaculatus-9541#DNA ( Recon Family Size = 18, Final Multiple Alignment Size = 15 )
>rnd-5__Gryllus_bimaculatus-4293#DNA ( Recon Family Size = 22, Final Multiple Alignment Size = 15 )
>rnd-5__Gryllus_bimaculatus-1981#LTR/Gypsy ( Recon Family Size = 17, Final Multiple Alignment Size = 15 )
>rnd-5__Gryllus_bimaculatus-3134#DNA/hAT ( Recon Family Size = 16, Final Multiple Alignment Size = 15 )
>rnd-5__Gryllus_bimaculatus-4411#DNA/TcMar ( Recon Family Size = 19, Final Multiple Alignment Size = 15 )
>rnd-5__Gryllus_bimaculatus-742#DNA ( Recon Family Size = 16, Final Multiple Alignment Size = 15 )
>rnd-5__Gryllus_bimaculatus-9414#LTR/Gypsy ( Recon Family Size = 17, Final Multiple Alignment Size = 15 )
>rnd-5__Gryllus_bimaculatus-65#DNA/Harbinger ( Recon Family Size = 21, Final Multiple Alignment Size = 15 )
>rnd-5__Gryllus_bimaculatus-6510#LTR/Pao ( Recon Family Size = 16, Final Multiple Alignment Size = 15 )
>rnd-5__Gryllus_bimaculatus-2317#LTR/Gypsy ( Recon Family Size = 17, Final Multiple Alignment Size = 15 )
>rnd-5__Gryllus_bimaculatus-7507#DNA/hAT ( Recon Family Size = 16, Final Multiple Alignment Size = 15 )
>rnd-5__Gryllus_bimaculatus-12575#LTR ( Recon Family Size = 16, Final Multiple Alignment Size = 15 )
>rnd-5__Gryllus_bimaculatus-8706#DNA/hAT ( Recon Family Size = 18, Final Multiple Alignment Size = 15 )
>rnd-1__Laupala_kohalensis-9#DNA/hAT ( RepeatScout Family Size = 542, Final Multiple Alignment Size = 100, Localized to 2791 out of 4630 contigs )
>rnd-1__Laupala_kohalensis-38#DNA/TcMar ( RepeatScout Family Size = 221, Final Multiple Alignment Size = 100, Localized to 2791 out of 4630 contigs )
>rnd-1__Laupala_kohalensis-65#DNA/hAT ( RepeatScout Family Size = 132, Final Multiple Alignment Size = 100, Localized to 2791 out of 4630 contigs )
>rnd-1__Laupala_kohalensis-71#LTR/Gypsy ( RepeatScout Family Size = 109, Final Multiple Alignment Size = 100, Localized to 2791 out of 4630 contigs )
>rnd-1__Laupala_kohalensis-58#DNA/TcMar ( RepeatScout Family Size = 162, Final Multiple Alignment Size = 100, Localized to 2791 out of 4630 contigs )
>rnd-1__Laupala_kohalensis-25#DNA/hAT ( RepeatScout Family Size = 282, Final Multiple Alignment Size = 100, Localized to 2791 out of 4630 contigs )
>rnd-1__Laupala_kohalensis-20#DNA/Mutator ( RepeatScout Family Size = 329, Final Multiple Alignment Size = 100, Localized to 2791 out of 4630 contigs )
>rnd-1__Laupala_kohalensis-3#SINE/tRNA ( RepeatScout Family Size = 877, Final Multiple Alignment Size = 100, Localized to 2791 out of 4630 contigs )
>rnd-1__Laupala_kohalensis-27#DNA ( RepeatScout Family Size = 262, Final Multiple Alignment Size = 100, Localized to 2791 out of 4630 contigs )
>rnd-1__Laupala_kohalensis-61#LTR/Pao ( RepeatScout Family Size = 147, Final Multiple Alignment Size = 100, Localized to 2791 out of 4630 contigs )
>rnd-1__Laupala_kohalensis-34#LTR/Copia ( RepeatScout Family Size = 245, Final Multiple Alignment Size = 100, Localized to 2791 out of 4630 contigs )
>rnd-1__Laupala_kohalensis-68#DNA/hAT ( RepeatScout Family Size = 118, Final Multiple Alignment Size = 100, Localized to 2791 out of 4630 contigs )
>rnd-1__Laupala_kohalensis-62#Unknown ( RepeatScout Family Size = 143, Final Multiple Alignment Size = 100, Localized to 2791 out of 4630 contigs )
>rnd-1__Laupala_kohalensis-11#DNA/Mutator ( RepeatScout Family Size = 463, Final Multiple Alignment Size = 100, Localized to 2791 out of 4630 contigs )
>rnd-1__Laupala_kohalensis-12#DNA ( RepeatScout Family Size = 445, Final Multiple Alignment Size = 100, Localized to 2791 out of 4630 contigs )
>rnd-1__Laupala_kohalensis-69#DNA ( RepeatScout Family Size = 111, Final Multiple Alignment Size = 100, Localized to 2791 out of 4630 contigs )
>rnd-1__Laupala_kohalensis-32#LTR/Gypsy ( RepeatScout Family Size = 250, Final Multiple Alignment Size = 100, Localized to 2791 out of 4630 contigs )
>rnd-1__Laupala_kohalensis-63#DNA/hAT ( RepeatScout Family Size = 138, Final Multiple Alignment Size = 100, Localized to 2791 out of 4630 contigs )
>rnd-1__Laupala_kohalensis-35#LTR/Gypsy ( RepeatScout Family Size = 235, Final Multiple Alignment Size = 100, Localized to 2791 out of 4630 contigs )
>rnd-1__Laupala_kohalensis-72#DNA/Mutator ( RepeatScout Family Size = 108, Final Multiple Alignment Size = 100, Localized to 2791 out of 4630 contigs )
>rnd-1__Laupala_kohalensis-43#DNA/TcMar ( RepeatScout Family Size = 201, Final Multiple Alignment Size = 100, Localized to 2791 out of 4630 contigs )
>rnd-1__Laupala_kohalensis-42#DNA/TcMar ( RepeatScout Family Size = 205, Final Multiple Alignment Size = 100, Localized to 2791 out of 4630 contigs )
>rnd-1__Laupala_kohalensis-4#LTR/Gypsy ( RepeatScout Family Size = 871, Final Multiple Alignment Size = 100, Localized to 2791 out of 4630 contigs )
>rnd-1__Laupala_kohalensis-14#DNA/Harbinger ( RepeatScout Family Size = 441, Final Multiple Alignment Size = 100, Localized to 2791 out of 4630 contigs )
>rnd-1__Laupala_kohalensis-21#DNA ( RepeatScout Family Size = 319, Final Multiple Alignment Size = 100, Localized to 2791 out of 4630 contigs )
>rnd-1__Laupala_kohalensis-50#LTR/Copia ( RepeatScout Family Size = 180, Final Multiple Alignment Size = 100, Localized to 2791 out of 4630 contigs )
>rnd-1__Laupala_kohalensis-17#LTR ( RepeatScout Family Size = 349, Final Multiple Alignment Size = 100, Localized to 2791 out of 4630 contigs )
>rnd-1__Laupala_kohalensis-2#LTR/Gypsy ( RepeatScout Family Size = 1198, Final Multiple Alignment Size = 100, Localized to 2791 out of 4630 contigs )
>rnd-1__Laupala_kohalensis-74#DNA/hAT ( RepeatScout Family Size = 106, Final Multiple Alignment Size = 100, Localized to 2791 out of 4630 contigs )
>rnd-1__Laupala_kohalensis-41#LTR/Gypsy ( RepeatScout Family Size = 210, Final Multiple Alignment Size = 100, Localized to 2791 out of 4630 contigs )
>rnd-1__Laupala_kohalensis-73#LTR ( RepeatScout Family Size = 108, Final Multiple Alignment Size = 100, Localized to 2791 out of 4630 contigs )
>rnd-1__Laupala_kohalensis-36#Unknown ( RepeatScout Family Size = 233, Final Multiple Alignment Size = 100, Localized to 2791 out of 4630 contigs )
>rnd-1__Laupala_kohalensis-39#LTR/Gypsy ( RepeatScout Family Size = 218, Final Multiple Alignment Size = 100, Localized to 2791 out of 4630 contigs )
>rnd-1__Laupala_kohalensis-46#DNA ( RepeatScout Family Size = 195, Final Multiple Alignment Size = 100, Localized to 2791 out of 4630 contigs )
>rnd-1__Laupala_kohalensis-66#DNA ( RepeatScout Family Size = 130, Final Multiple Alignment Size = 100, Localized to 2791 out of 4630 contigs )
>rnd-1__Laupala_kohalensis-67#DNA ( RepeatScout Family Size = 121, Final Multiple Alignment Size = 100, Localized to 2791 out of 4630 contigs )
>rnd-1__Laupala_kohalensis-31#DNA/TcMar ( RepeatScout Family Size = 255, Final Multiple Alignment Size = 100, Localized to 2791 out of 4630 contigs )
>rnd-1__Laupala_kohalensis-18#RC/Helitron ( RepeatScout Family Size = 337, Final Multiple Alignment Size = 100, Localized to 2791 out of 4630 contigs )
>rnd-1__Laupala_kohalensis-75#DNA/TcMar ( RepeatScout Family Size = 106, Final Multiple Alignment Size = 100, Localized to 2791 out of 4630 contigs )
>rnd-1__Laupala_kohalensis-5#DNA/hAT ( RepeatScout Family Size = 686, Final Multiple Alignment Size = 100, Localized to 2791 out of 4630 contigs )
>rnd-1__Laupala_kohalensis-8#LTR/Gypsy ( RepeatScout Family Size = 634, Final Multiple Alignment Size = 100, Localized to 2791 out of 4630 contigs )
>rnd-1__Laupala_kohalensis-28#LTR/Gypsy ( RepeatScout Family Size = 262, Final Multiple Alignment Size = 100, Localized to 2791 out of 4630 contigs )
>rnd-1__Laupala_kohalensis-6#DNA/TcMar ( RepeatScout Family Size = 645, Final Multiple Alignment Size = 100, Localized to 2791 out of 4630 contigs )
>rnd-1__Laupala_kohalensis-64#DNA/TcMar ( RepeatScout Family Size = 135, Final Multiple Alignment Size = 100, Localized to 2791 out of 4630 contigs )
>rnd-1__Laupala_kohalensis-26#DNA ( RepeatScout Family Size = 265, Final Multiple Alignment Size = 100, Localized to 2791 out of 4630 contigs )
>rnd-1__Laupala_kohalensis-70#DNA ( RepeatScout Family Size = 110, Final Multiple Alignment Size = 100, Localized to 2791 out of 4630 contigs )
>rnd-1__Laupala_kohalensis-79#DNA/Harbinger ( RepeatScout Family Size = 97, Final Multiple Alignment Size = 97, Localized to 2791 out of 4630 contigs )
>rnd-1__Laupala_kohalensis-53#LTR/Gypsy ( RepeatScout Family Size = 171, Final Multiple Alignment Size = 97, Localized to 2791 out of 4630 contigs )
>rnd-1__Laupala_kohalensis-83#PLE ( RepeatScout Family Size = 95, Final Multiple Alignment Size = 95, Localized to 2791 out of 4630 contigs )
>rnd-1__Laupala_kohalensis-86#DNA/hAT ( RepeatScout Family Size = 91, Final Multiple Alignment Size = 90, Localized to 2791 out of 4630 contigs )
>rnd-1__Laupala_kohalensis-88#DNA ( RepeatScout Family Size = 86, Final Multiple Alignment Size = 86, Localized to 2791 out of 4630 contigs )
>rnd-1__Laupala_kohalensis-91#DNA/Harbinger ( RepeatScout Family Size = 82, Final Multiple Alignment Size = 82, Localized to 2791 out of 4630 contigs )
>rnd-1__Laupala_kohalensis-92#DNA/TcMar ( RepeatScout Family Size = 82, Final Multiple Alignment Size = 82, Localized to 2791 out of 4630 contigs )
>rnd-1__Laupala_kohalensis-94#LTR/Gypsy ( RepeatScout Family Size = 81, Final Multiple Alignment Size = 81, Localized to 2791 out of 4630 contigs )
>rnd-1__Laupala_kohalensis-90#Unknown ( RepeatScout Family Size = 83, Final Multiple Alignment Size = 81, Localized to 2791 out of 4630 contigs )
>rnd-1__Laupala_kohalensis-95#LTR/Gypsy ( RepeatScout Family Size = 81, Final Multiple Alignment Size = 81, Localized to 2791 out of 4630 contigs )
>rnd-1__Laupala_kohalensis-96#DNA ( RepeatScout Family Size = 81, Final Multiple Alignment Size = 81, Localized to 2791 out of 4630 contigs )
>rnd-1__Laupala_kohalensis-101#DNA ( RepeatScout Family Size = 76, Final Multiple Alignment Size = 76, Localized to 2791 out of 4630 contigs )
>rnd-1__Laupala_kohalensis-102#DNA/TcMar ( RepeatScout Family Size = 75, Final Multiple Alignment Size = 75, Localized to 2791 out of 4630 contigs )
>rnd-1__Laupala_kohalensis-103#DNA ( RepeatScout Family Size = 75, Final Multiple Alignment Size = 75, Localized to 2791 out of 4630 contigs )
>rnd-1__Laupala_kohalensis-104#Unknown ( RepeatScout Family Size = 74, Final Multiple Alignment Size = 74, Localized to 2791 out of 4630 contigs )
>rnd-1__Laupala_kohalensis-105#LTR/Gypsy ( RepeatScout Family Size = 74, Final Multiple Alignment Size = 74, Localized to 2791 out of 4630 contigs )
>rnd-1__Laupala_kohalensis-106#DNA/Mutator ( RepeatScout Family Size = 73, Final Multiple Alignment Size = 73, Localized to 2791 out of 4630 contigs )
>rnd-1__Laupala_kohalensis-107#LTR/Copia ( RepeatScout Family Size = 73, Final Multiple Alignment Size = 73, Localized to 2791 out of 4630 contigs )
>rnd-1__Laupala_kohalensis-108#LTR/Gypsy ( RepeatScout Family Size = 72, Final Multiple Alignment Size = 72, Localized to 2791 out of 4630 contigs )
>rnd-1__Laupala_kohalensis-109#LTR/Copia ( RepeatScout Family Size = 71, Final Multiple Alignment Size = 71, Localized to 2791 out of 4630 contigs )
>rnd-1__Laupala_kohalensis-110#DNA/hAT ( RepeatScout Family Size = 71, Final Multiple Alignment Size = 71, Localized to 2791 out of 4630 contigs )
>rnd-1__Laupala_kohalensis-112#DNA/hAT ( RepeatScout Family Size = 69, Final Multiple Alignment Size = 69, Localized to 2791 out of 4630 contigs )
>rnd-1__Laupala_kohalensis-114#DNA/hAT ( RepeatScout Family Size = 68, Final Multiple Alignment Size = 68, Localized to 2791 out of 4630 contigs )
>rnd-1__Laupala_kohalensis-116#LTR/Gypsy ( RepeatScout Family Size = 67, Final Multiple Alignment Size = 67, Localized to 2791 out of 4630 contigs )
>rnd-1__Laupala_kohalensis-118#DNA/hAT ( RepeatScout Family Size = 67, Final Multiple Alignment Size = 67, Localized to 2791 out of 4630 contigs )
>rnd-1__Laupala_kohalensis-119#DNA/TcMar ( RepeatScout Family Size = 66, Final Multiple Alignment Size = 66, Localized to 2791 out of 4630 contigs )
>rnd-1__Laupala_kohalensis-122#DNA/hAT ( RepeatScout Family Size = 65, Final Multiple Alignment Size = 65, Localized to 2791 out of 4630 contigs )
>rnd-1__Laupala_kohalensis-123#DNA/TcMar ( RepeatScout Family Size = 65, Final Multiple Alignment Size = 65, Localized to 2791 out of 4630 contigs )
>rnd-1__Laupala_kohalensis-124#DNA/hAT ( RepeatScout Family Size = 65, Final Multiple Alignment Size = 65, Localized to 2791 out of 4630 contigs )
>rnd-1__Laupala_kohalensis-125#LTR ( RepeatScout Family Size = 64, Final Multiple Alignment Size = 64, Localized to 2791 out of 4630 contigs )
>rnd-1__Laupala_kohalensis-127#LTR/Gypsy ( RepeatScout Family Size = 62, Final Multiple Alignment Size = 62, Localized to 2791 out of 4630 contigs )
>rnd-1__Laupala_kohalensis-129#DNA ( RepeatScout Family Size = 62, Final Multiple Alignment Size = 62, Localized to 2791 out of 4630 contigs )
>rnd-1__Laupala_kohalensis-130#DNA ( RepeatScout Family Size = 61, Final Multiple Alignment Size = 61, Localized to 2791 out of 4630 contigs )
>rnd-1__Laupala_kohalensis-132#LTR/Copia ( RepeatScout Family Size = 61, Final Multiple Alignment Size = 61, Localized to 2791 out of 4630 contigs )
>rnd-1__Laupala_kohalensis-134#DNA ( RepeatScout Family Size = 61, Final Multiple Alignment Size = 61, Localized to 2791 out of 4630 contigs )
>rnd-1__Laupala_kohalensis-135#DNA ( RepeatScout Family Size = 61, Final Multiple Alignment Size = 61, Localized to 2791 out of 4630 contigs )
>rnd-1__Laupala_kohalensis-136#LTR/Gypsy ( RepeatScout Family Size = 61, Final Multiple Alignment Size = 61, Localized to 2791 out of 4630 contigs )
>rnd-1__Laupala_kohalensis-137#DNA/TcMar ( RepeatScout Family Size = 60, Final Multiple Alignment Size = 60, Localized to 2791 out of 4630 contigs )
>rnd-1__Laupala_kohalensis-139#DNA/Harbinger ( RepeatScout Family Size = 59, Final Multiple Alignment Size = 59, Localized to 2791 out of 4630 contigs )
>rnd-1__Laupala_kohalensis-141#DNA/hAT ( RepeatScout Family Size = 58, Final Multiple Alignment Size = 58, Localized to 2791 out of 4630 contigs )
>rnd-1__Laupala_kohalensis-142#DNA/Mutator ( RepeatScout Family Size = 57, Final Multiple Alignment Size = 57, Localized to 2791 out of 4630 contigs )
>rnd-1__Laupala_kohalensis-140#DNA/hAT ( RepeatScout Family Size = 58, Final Multiple Alignment Size = 57, Localized to 2791 out of 4630 contigs )
>rnd-1__Laupala_kohalensis-144#LTR/Gypsy ( RepeatScout Family Size = 57, Final Multiple Alignment Size = 57, Localized to 2791 out of 4630 contigs )
>rnd-1__Laupala_kohalensis-145#DNA/TcMar ( RepeatScout Family Size = 56, Final Multiple Alignment Size = 56, Localized to 2791 out of 4630 contigs )
>rnd-1__Laupala_kohalensis-146#DNA/TcMar ( RepeatScout Family Size = 56, Final Multiple Alignment Size = 56, Localized to 2791 out of 4630 contigs )
>rnd-1__Laupala_kohalensis-147#Unknown ( RepeatScout Family Size = 56, Final Multiple Alignment Size = 56, Localized to 2791 out of 4630 contigs )
>rnd-1__Laupala_kohalensis-143#DNA/TcMar ( RepeatScout Family Size = 57, Final Multiple Alignment Size = 56, Localized to 2791 out of 4630 contigs )
>rnd-1__Laupala_kohalensis-150#LTR/Gypsy ( RepeatScout Family Size = 55, Final Multiple Alignment Size = 55, Localized to 2791 out of 4630 contigs )
>rnd-1__Laupala_kohalensis-152#LTR/Gypsy ( RepeatScout Family Size = 55, Final Multiple Alignment Size = 55, Localized to 2791 out of 4630 contigs )
>rnd-1__Laupala_kohalensis-153#LTR/Gypsy ( RepeatScout Family Size = 55, Final Multiple Alignment Size = 55, Localized to 2791 out of 4630 contigs )
>rnd-1__Laupala_kohalensis-154#LTR/Gypsy ( RepeatScout Family Size = 54, Final Multiple Alignment Size = 54, Localized to 2791 out of 4630 contigs )
>rnd-1__Laupala_kohalensis-155#DNA ( RepeatScout Family Size = 54, Final Multiple Alignment Size = 54, Localized to 2791 out of 4630 contigs )
>rnd-1__Laupala_kohalensis-156#LTR ( RepeatScout Family Size = 54, Final Multiple Alignment Size = 54, Localized to 2791 out of 4630 contigs )
>rnd-1__Laupala_kohalensis-157#Unknown ( RepeatScout Family Size = 54, Final Multiple Alignment Size = 54, Localized to 2791 out of 4630 contigs )
>rnd-1__Laupala_kohalensis-158#LTR/Pao ( RepeatScout Family Size = 54, Final Multiple Alignment Size = 54, Localized to 2791 out of 4630 contigs )
>rnd-1__Laupala_kohalensis-159#LTR ( RepeatScout Family Size = 53, Final Multiple Alignment Size = 53, Localized to 2791 out of 4630 contigs )
>rnd-1__Laupala_kohalensis-161#LTR/Copia ( RepeatScout Family Size = 53, Final Multiple Alignment Size = 53, Localized to 2791 out of 4630 contigs )
>rnd-1__Laupala_kohalensis-162#DNA/TcMar ( RepeatScout Family Size = 53, Final Multiple Alignment Size = 53, Localized to 2791 out of 4630 contigs )
>rnd-1__Laupala_kohalensis-163#LTR/Copia ( RepeatScout Family Size = 53, Final Multiple Alignment Size = 53, Localized to 2791 out of 4630 contigs )
>rnd-1__Laupala_kohalensis-164#LTR ( RepeatScout Family Size = 53, Final Multiple Alignment Size = 53, Localized to 2791 out of 4630 contigs )
>rnd-1__Laupala_kohalensis-166#SINE/tRNA ( RepeatScout Family Size = 52, Final Multiple Alignment Size = 52, Localized to 2791 out of 4630 contigs )
>rnd-1__Laupala_kohalensis-167#LTR ( RepeatScout Family Size = 52, Final Multiple Alignment Size = 52, Localized to 2791 out of 4630 contigs )
>rnd-1__Laupala_kohalensis-170#DNA/TcMar ( RepeatScout Family Size = 51, Final Multiple Alignment Size = 51, Localized to 2791 out of 4630 contigs )
>rnd-1__Laupala_kohalensis-171#LTR/Copia ( RepeatScout Family Size = 51, Final Multiple Alignment Size = 51, Localized to 2791 out of 4630 contigs )
>rnd-1__Laupala_kohalensis-172#Unknown ( RepeatScout Family Size = 51, Final Multiple Alignment Size = 51, Localized to 2791 out of 4630 contigs )
>rnd-1__Laupala_kohalensis-174#DNA ( RepeatScout Family Size = 50, Final Multiple Alignment Size = 50, Localized to 2791 out of 4630 contigs )
>rnd-1__Laupala_kohalensis-176#Unknown ( RepeatScout Family Size = 49, Final Multiple Alignment Size = 49, Localized to 2791 out of 4630 contigs )
>rnd-1__Laupala_kohalensis-179#LTR/Gypsy ( RepeatScout Family Size = 48, Final Multiple Alignment Size = 48, Localized to 2791 out of 4630 contigs )
>rnd-1__Laupala_kohalensis-180#DNA ( RepeatScout Family Size = 48, Final Multiple Alignment Size = 48, Localized to 2791 out of 4630 contigs )
>rnd-1__Laupala_kohalensis-182#DNA/Harbinger ( RepeatScout Family Size = 48, Final Multiple Alignment Size = 48, Localized to 2791 out of 4630 contigs )
>rnd-1__Laupala_kohalensis-183#DNA ( RepeatScout Family Size = 48, Final Multiple Alignment Size = 48, Localized to 2791 out of 4630 contigs )
>rnd-1__Laupala_kohalensis-184#DNA/TcMar ( RepeatScout Family Size = 48, Final Multiple Alignment Size = 48, Localized to 2791 out of 4630 contigs )
>rnd-1__Laupala_kohalensis-185#LTR/Gypsy ( RepeatScout Family Size = 48, Final Multiple Alignment Size = 48, Localized to 2791 out of 4630 contigs )
>rnd-1__Laupala_kohalensis-187#DNA/TcMar ( RepeatScout Family Size = 48, Final Multiple Alignment Size = 48, Localized to 2791 out of 4630 contigs )
>rnd-1__Laupala_kohalensis-190#LTR/Gypsy ( RepeatScout Family Size = 47, Final Multiple Alignment Size = 47, Localized to 2791 out of 4630 contigs )
>rnd-1__Laupala_kohalensis-191#DNA/hAT ( RepeatScout Family Size = 47, Final Multiple Alignment Size = 47, Localized to 2791 out of 4630 contigs )
>rnd-1__Laupala_kohalensis-192#DNA ( RepeatScout Family Size = 46, Final Multiple Alignment Size = 46, Localized to 2791 out of 4630 contigs )
>rnd-1__Laupala_kohalensis-197#SINE/tRNA ( RepeatScout Family Size = 46, Final Multiple Alignment Size = 46, Localized to 2791 out of 4630 contigs )
>rnd-1__Laupala_kohalensis-198#LTR/Gypsy ( RepeatScout Family Size = 46, Final Multiple Alignment Size = 46, Localized to 2791 out of 4630 contigs )
>rnd-1__Laupala_kohalensis-200#DNA/hAT ( RepeatScout Family Size = 46, Final Multiple Alignment Size = 46, Localized to 2791 out of 4630 contigs )
>rnd-1__Laupala_kohalensis-201#LTR ( RepeatScout Family Size = 46, Final Multiple Alignment Size = 46, Localized to 2791 out of 4630 contigs )
>rnd-1__Laupala_kohalensis-203#DNA/hAT ( RepeatScout Family Size = 45, Final Multiple Alignment Size = 45, Localized to 2791 out of 4630 contigs )
>rnd-1__Laupala_kohalensis-205#DNA ( RepeatScout Family Size = 45, Final Multiple Alignment Size = 45, Localized to 2791 out of 4630 contigs )
>rnd-1__Laupala_kohalensis-209#DNA/Mutator ( RepeatScout Family Size = 45, Final Multiple Alignment Size = 45, Localized to 2791 out of 4630 contigs )
>rnd-1__Laupala_kohalensis-210#DNA ( RepeatScout Family Size = 45, Final Multiple Alignment Size = 45, Localized to 2791 out of 4630 contigs )
>rnd-1__Laupala_kohalensis-212#DNA/TcMar ( RepeatScout Family Size = 45, Final Multiple Alignment Size = 45, Localized to 2791 out of 4630 contigs )
>rnd-1__Laupala_kohalensis-214#LTR/Gypsy ( RepeatScout Family Size = 44, Final Multiple Alignment Size = 44, Localized to 2791 out of 4630 contigs )
>rnd-1__Laupala_kohalensis-216#DNA/TcMar ( RepeatScout Family Size = 44, Final Multiple Alignment Size = 44, Localized to 2791 out of 4630 contigs )
>rnd-1__Laupala_kohalensis-217#DNA ( RepeatScout Family Size = 44, Final Multiple Alignment Size = 44, Localized to 2791 out of 4630 contigs )
>rnd-1__Laupala_kohalensis-220#DNA ( RepeatScout Family Size = 44, Final Multiple Alignment Size = 44, Localized to 2791 out of 4630 contigs )
>rnd-1__Laupala_kohalensis-221#Unknown ( RepeatScout Family Size = 44, Final Multiple Alignment Size = 44, Localized to 2791 out of 4630 contigs )
>rnd-1__Laupala_kohalensis-226#DNA/TcMar ( RepeatScout Family Size = 42, Final Multiple Alignment Size = 42, Localized to 2791 out of 4630 contigs )
>rnd-1__Laupala_kohalensis-227#DNA ( RepeatScout Family Size = 42, Final Multiple Alignment Size = 42, Localized to 2791 out of 4630 contigs )
>rnd-1__Laupala_kohalensis-228#DNA ( RepeatScout Family Size = 42, Final Multiple Alignment Size = 42, Localized to 2791 out of 4630 contigs )
>rnd-1__Laupala_kohalensis-229#DNA/Harbinger ( RepeatScout Family Size = 42, Final Multiple Alignment Size = 42, Localized to 2791 out of 4630 contigs )
>rnd-1__Laupala_kohalensis-231#DNA ( RepeatScout Family Size = 42, Final Multiple Alignment Size = 42, Localized to 2791 out of 4630 contigs )
>rnd-1__Laupala_kohalensis-233#LTR/Gypsy ( RepeatScout Family Size = 42, Final Multiple Alignment Size = 42, Localized to 2791 out of 4630 contigs )
>rnd-1__Laupala_kohalensis-234#LTR/Gypsy ( RepeatScout Family Size = 42, Final Multiple Alignment Size = 42, Localized to 2791 out of 4630 contigs )
>rnd-1__Laupala_kohalensis-236#DNA/hAT ( RepeatScout Family Size = 41, Final Multiple Alignment Size = 41, Localized to 2791 out of 4630 contigs )
>rnd-1__Laupala_kohalensis-238#DNA/CACTA ( RepeatScout Family Size = 41, Final Multiple Alignment Size = 41, Localized to 2791 out of 4630 contigs )
>rnd-1__Laupala_kohalensis-240#LTR/Gypsy ( RepeatScout Family Size = 41, Final Multiple Alignment Size = 41, Localized to 2791 out of 4630 contigs )
>rnd-1__Laupala_kohalensis-243#DNA ( RepeatScout Family Size = 40, Final Multiple Alignment Size = 40, Localized to 2791 out of 4630 contigs )
>rnd-1__Laupala_kohalensis-244#LTR/Gypsy ( RepeatScout Family Size = 40, Final Multiple Alignment Size = 40, Localized to 2791 out of 4630 contigs )
>rnd-1__Laupala_kohalensis-246#DNA/hAT ( RepeatScout Family Size = 40, Final Multiple Alignment Size = 40, Localized to 2791 out of 4630 contigs )
>rnd-1__Laupala_kohalensis-247#LTR/Gypsy ( RepeatScout Family Size = 39, Final Multiple Alignment Size = 39, Localized to 2791 out of 4630 contigs )
>rnd-1__Laupala_kohalensis-248#LTR/Gypsy ( RepeatScout Family Size = 39, Final Multiple Alignment Size = 39, Localized to 2791 out of 4630 contigs )
>rnd-1__Laupala_kohalensis-249#DNA/TcMar ( RepeatScout Family Size = 39, Final Multiple Alignment Size = 39, Localized to 2791 out of 4630 contigs )
>rnd-1__Laupala_kohalensis-250#LTR/Gypsy ( RepeatScout Family Size = 39, Final Multiple Alignment Size = 39, Localized to 2791 out of 4630 contigs )
>rnd-1__Laupala_kohalensis-251#Unknown ( RepeatScout Family Size = 39, Final Multiple Alignment Size = 39, Localized to 2791 out of 4630 contigs )
>rnd-1__Laupala_kohalensis-252#DNA/Harbinger ( RepeatScout Family Size = 39, Final Multiple Alignment Size = 39, Localized to 2791 out of 4630 contigs )
>rnd-1__Laupala_kohalensis-257#LTR/Gypsy ( RepeatScout Family Size = 38, Final Multiple Alignment Size = 38, Localized to 2791 out of 4630 contigs )
>rnd-1__Laupala_kohalensis-259#LTR/Copia ( RepeatScout Family Size = 38, Final Multiple Alignment Size = 38, Localized to 2791 out of 4630 contigs )
>rnd-1__Laupala_kohalensis-260#DNA ( RepeatScout Family Size = 38, Final Multiple Alignment Size = 38, Localized to 2791 out of 4630 contigs )
>rnd-1__Laupala_kohalensis-261#LTR ( RepeatScout Family Size = 38, Final Multiple Alignment Size = 38, Localized to 2791 out of 4630 contigs )
>rnd-1__Laupala_kohalensis-262#LTR ( RepeatScout Family Size = 38, Final Multiple Alignment Size = 38, Localized to 2791 out of 4630 contigs ) [ putative subfamily of rnd-4__Laupala_kohalensis-1589 ]
>rnd-1__Laupala_kohalensis-263#DNA ( RepeatScout Family Size = 38, Final Multiple Alignment Size = 38, Localized to 2791 out of 4630 contigs )
>rnd-1__Laupala_kohalensis-264#LTR/Gypsy ( RepeatScout Family Size = 38, Final Multiple Alignment Size = 38, Localized to 2791 out of 4630 contigs )
>rnd-1__Laupala_kohalensis-265#Unknown ( RepeatScout Family Size = 37, Final Multiple Alignment Size = 37, Localized to 2791 out of 4630 contigs )
>rnd-1__Laupala_kohalensis-267#DNA/TcMar ( RepeatScout Family Size = 37, Final Multiple Alignment Size = 37, Localized to 2791 out of 4630 contigs )
>rnd-1__Laupala_kohalensis-268#DNA ( RepeatScout Family Size = 37, Final Multiple Alignment Size = 37, Localized to 2791 out of 4630 contigs )
>rnd-1__Laupala_kohalensis-258#DNA/hAT ( RepeatScout Family Size = 38, Final Multiple Alignment Size = 37, Localized to 2791 out of 4630 contigs )
>rnd-1__Laupala_kohalensis-269#LTR/Gypsy ( RepeatScout Family Size = 37, Final Multiple Alignment Size = 37, Localized to 2791 out of 4630 contigs )
>rnd-1__Laupala_kohalensis-272#DNA/TcMar ( RepeatScout Family Size = 37, Final Multiple Alignment Size = 37, Localized to 2791 out of 4630 contigs )
>rnd-1__Laupala_kohalensis-273#LTR/Copia ( RepeatScout Family Size = 37, Final Multiple Alignment Size = 37, Localized to 2791 out of 4630 contigs )
>rnd-1__Laupala_kohalensis-274#DNA/hAT ( RepeatScout Family Size = 37, Final Multiple Alignment Size = 37, Localized to 2791 out of 4630 contigs )
>rnd-1__Laupala_kohalensis-275#DNA ( RepeatScout Family Size = 37, Final Multiple Alignment Size = 37, Localized to 2791 out of 4630 contigs )
>rnd-1__Laupala_kohalensis-270#Unknown ( RepeatScout Family Size = 37, Final Multiple Alignment Size = 36, Localized to 2791 out of 4630 contigs )
>rnd-1__Laupala_kohalensis-279#DNA/TcMar ( RepeatScout Family Size = 36, Final Multiple Alignment Size = 36, Localized to 2791 out of 4630 contigs )
>rnd-1__Laupala_kohalensis-281#DNA ( RepeatScout Family Size = 36, Final Multiple Alignment Size = 36, Localized to 2791 out of 4630 contigs )
>rnd-1__Laupala_kohalensis-282#LTR/Copia ( RepeatScout Family Size = 36, Final Multiple Alignment Size = 36, Localized to 2791 out of 4630 contigs )
>rnd-1__Laupala_kohalensis-283#DNA/hAT ( RepeatScout Family Size = 36, Final Multiple Alignment Size = 36, Localized to 2791 out of 4630 contigs )
>rnd-1__Laupala_kohalensis-266#LTR/Copia ( RepeatScout Family Size = 37, Final Multiple Alignment Size = 35, Localized to 2791 out of 4630 contigs )
>rnd-1__Laupala_kohalensis-285#DNA/TcMar ( RepeatScout Family Size = 35, Final Multiple Alignment Size = 35, Localized to 2791 out of 4630 contigs )
>rnd-1__Laupala_kohalensis-280#LTR/Pao ( RepeatScout Family Size = 36, Final Multiple Alignment Size = 35, Localized to 2791 out of 4630 contigs )
>rnd-1__Laupala_kohalensis-290#DNA ( RepeatScout Family Size = 35, Final Multiple Alignment Size = 35, Localized to 2791 out of 4630 contigs )
>rnd-1__Laupala_kohalensis-291#DNA ( RepeatScout Family Size = 35, Final Multiple Alignment Size = 35, Localized to 2791 out of 4630 contigs )
>rnd-1__Laupala_kohalensis-292#DNA/hAT ( RepeatScout Family Size = 35, Final Multiple Alignment Size = 35, Localized to 2791 out of 4630 contigs )
>rnd-1__Laupala_kohalensis-294#DNA/Mutator ( RepeatScout Family Size = 34, Final Multiple Alignment Size = 34, Localized to 2791 out of 4630 contigs )
>rnd-1__Laupala_kohalensis-295#DNA/TcMar ( RepeatScout Family Size = 34, Final Multiple Alignment Size = 34, Localized to 2791 out of 4630 contigs )
>rnd-1__Laupala_kohalensis-297#DNA ( RepeatScout Family Size = 34, Final Multiple Alignment Size = 34, Localized to 2791 out of 4630 contigs )
>rnd-1__Laupala_kohalensis-298#DNA/TcMar ( RepeatScout Family Size = 34, Final Multiple Alignment Size = 34, Localized to 2791 out of 4630 contigs )
>rnd-1__Laupala_kohalensis-299#LTR/Pao ( RepeatScout Family Size = 34, Final Multiple Alignment Size = 34, Localized to 2791 out of 4630 contigs )
>rnd-1__Laupala_kohalensis-300#LTR ( RepeatScout Family Size = 34, Final Multiple Alignment Size = 34, Localized to 2791 out of 4630 contigs )
>rnd-1__Laupala_kohalensis-301#Unknown ( RepeatScout Family Size = 34, Final Multiple Alignment Size = 34, Localized to 2791 out of 4630 contigs )
>rnd-1__Laupala_kohalensis-302#LTR/Gypsy ( RepeatScout Family Size = 34, Final Multiple Alignment Size = 34, Localized to 2791 out of 4630 contigs )
>rnd-1__Laupala_kohalensis-293#DNA/TcMar ( RepeatScout Family Size = 34, Final Multiple Alignment Size = 33, Localized to 2791 out of 4630 contigs )
>rnd-1__Laupala_kohalensis-304#LTR/Gypsy ( RepeatScout Family Size = 33, Final Multiple Alignment Size = 33, Localized to 2791 out of 4630 contigs )
>rnd-1__Laupala_kohalensis-305#LTR/Gypsy ( RepeatScout Family Size = 33, Final Multiple Alignment Size = 33, Localized to 2791 out of 4630 contigs )
>rnd-1__Laupala_kohalensis-306#DNA/TcMar ( RepeatScout Family Size = 33, Final Multiple Alignment Size = 33, Localized to 2791 out of 4630 contigs )
>rnd-1__Laupala_kohalensis-307#DNA/Harbinger ( RepeatScout Family Size = 33, Final Multiple Alignment Size = 33, Localized to 2791 out of 4630 contigs )
>rnd-1__Laupala_kohalensis-309#DNA ( RepeatScout Family Size = 33, Final Multiple Alignment Size = 33, Localized to 2791 out of 4630 contigs )
>rnd-1__Laupala_kohalensis-310#DNA/TcMar ( RepeatScout Family Size = 33, Final Multiple Alignment Size = 33, Localized to 2791 out of 4630 contigs )
>rnd-1__Laupala_kohalensis-311#LTR/Gypsy ( RepeatScout Family Size = 33, Final Multiple Alignment Size = 33, Localized to 2791 out of 4630 contigs )
>rnd-1__Laupala_kohalensis-313#DNA/TcMar ( RepeatScout Family Size = 32, Final Multiple Alignment Size = 32, Localized to 2791 out of 4630 contigs )
>rnd-1__Laupala_kohalensis-315#LTR/Gypsy ( RepeatScout Family Size = 32, Final Multiple Alignment Size = 32, Localized to 2791 out of 4630 contigs )
>rnd-1__Laupala_kohalensis-316#DNA/Mutator ( RepeatScout Family Size = 32, Final Multiple Alignment Size = 32, Localized to 2791 out of 4630 contigs )
>rnd-1__Laupala_kohalensis-319#DNA/TcMar ( RepeatScout Family Size = 32, Final Multiple Alignment Size = 32, Localized to 2791 out of 4630 contigs )
>rnd-1__Laupala_kohalensis-321#DNA/hAT ( RepeatScout Family Size = 32, Final Multiple Alignment Size = 32, Localized to 2791 out of 4630 contigs )
>rnd-1__Laupala_kohalensis-322#DNA/hAT ( RepeatScout Family Size = 32, Final Multiple Alignment Size = 32, Localized to 2791 out of 4630 contigs )
>rnd-1__Laupala_kohalensis-323#LTR/Gypsy ( RepeatScout Family Size = 32, Final Multiple Alignment Size = 32, Localized to 2791 out of 4630 contigs )
>rnd-1__Laupala_kohalensis-325#LTR/Gypsy ( RepeatScout Family Size = 31, Final Multiple Alignment Size = 31, Localized to 2791 out of 4630 contigs )
>rnd-1__Laupala_kohalensis-327#LTR ( RepeatScout Family Size = 31, Final Multiple Alignment Size = 31, Localized to 2791 out of 4630 contigs )
>rnd-1__Laupala_kohalensis-328#LTR/Gypsy ( RepeatScout Family Size = 31, Final Multiple Alignment Size = 31, Localized to 2791 out of 4630 contigs )
>rnd-1__Laupala_kohalensis-331#LTR ( RepeatScout Family Size = 31, Final Multiple Alignment Size = 31, Localized to 2791 out of 4630 contigs )
>rnd-1__Laupala_kohalensis-334#DNA/hAT ( RepeatScout Family Size = 31, Final Multiple Alignment Size = 31, Localized to 2791 out of 4630 contigs )
>rnd-1__Laupala_kohalensis-335#LTR/Gypsy ( RepeatScout Family Size = 31, Final Multiple Alignment Size = 31, Localized to 2791 out of 4630 contigs )
>rnd-1__Laupala_kohalensis-336#LTR/Gypsy ( RepeatScout Family Size = 31, Final Multiple Alignment Size = 31, Localized to 2791 out of 4630 contigs )
>rnd-1__Laupala_kohalensis-337#LTR/Copia ( RepeatScout Family Size = 31, Final Multiple Alignment Size = 31, Localized to 2791 out of 4630 contigs )
>rnd-1__Laupala_kohalensis-338#LTR/Gypsy ( RepeatScout Family Size = 30, Final Multiple Alignment Size = 30, Localized to 2791 out of 4630 contigs )
>rnd-1__Laupala_kohalensis-340#LTR/Gypsy ( RepeatScout Family Size = 30, Final Multiple Alignment Size = 30, Localized to 2791 out of 4630 contigs )
>rnd-1__Laupala_kohalensis-341#DNA/hAT ( RepeatScout Family Size = 30, Final Multiple Alignment Size = 30, Localized to 2791 out of 4630 contigs )
>rnd-1__Laupala_kohalensis-342#LTR/Gypsy ( RepeatScout Family Size = 30, Final Multiple Alignment Size = 30, Localized to 2791 out of 4630 contigs )
>rnd-1__Laupala_kohalensis-343#LTR/Gypsy ( RepeatScout Family Size = 30, Final Multiple Alignment Size = 30, Localized to 2791 out of 4630 contigs )
>rnd-1__Laupala_kohalensis-344#LTR/Gypsy ( RepeatScout Family Size = 29, Final Multiple Alignment Size = 29, Localized to 2791 out of 4630 contigs )
>rnd-1__Laupala_kohalensis-345#Unknown ( RepeatScout Family Size = 29, Final Multiple Alignment Size = 29, Localized to 2791 out of 4630 contigs )
>rnd-1__Laupala_kohalensis-346#Unknown ( RepeatScout Family Size = 29, Final Multiple Alignment Size = 29, Localized to 2791 out of 4630 contigs )
>rnd-1__Laupala_kohalensis-348#LTR/Gypsy ( RepeatScout Family Size = 29, Final Multiple Alignment Size = 29, Localized to 2791 out of 4630 contigs )
>rnd-1__Laupala_kohalensis-349#DNA ( RepeatScout Family Size = 29, Final Multiple Alignment Size = 29, Localized to 2791 out of 4630 contigs )
>rnd-1__Laupala_kohalensis-351#DNA/Harbinger ( RepeatScout Family Size = 29, Final Multiple Alignment Size = 29, Localized to 2791 out of 4630 contigs )
>rnd-1__Laupala_kohalensis-352#DNA/TcMar ( RepeatScout Family Size = 29, Final Multiple Alignment Size = 29, Localized to 2791 out of 4630 contigs )
>rnd-1__Laupala_kohalensis-353#DNA/TcMar ( RepeatScout Family Size = 29, Final Multiple Alignment Size = 29, Localized to 2791 out of 4630 contigs )
>rnd-1__Laupala_kohalensis-355#Unknown ( RepeatScout Family Size = 29, Final Multiple Alignment Size = 29, Localized to 2791 out of 4630 contigs )
>rnd-1__Laupala_kohalensis-356#LTR/Copia ( RepeatScout Family Size = 29, Final Multiple Alignment Size = 29, Localized to 2791 out of 4630 contigs )
>rnd-1__Laupala_kohalensis-358#LTR ( RepeatScout Family Size = 29, Final Multiple Alignment Size = 29, Localized to 2791 out of 4630 contigs )
>rnd-1__Laupala_kohalensis-365#DNA ( RepeatScout Family Size = 28, Final Multiple Alignment Size = 28, Localized to 2791 out of 4630 contigs )
>rnd-1__Laupala_kohalensis-366#DNA/TcMar ( RepeatScout Family Size = 28, Final Multiple Alignment Size = 28, Localized to 2791 out of 4630 contigs )
>rnd-1__Laupala_kohalensis-367#LTR/Copia ( RepeatScout Family Size = 28, Final Multiple Alignment Size = 28, Localized to 2791 out of 4630 contigs )
>rnd-1__Laupala_kohalensis-370#LTR/Gypsy ( RepeatScout Family Size = 28, Final Multiple Alignment Size = 28, Localized to 2791 out of 4630 contigs )
>rnd-1__Laupala_kohalensis-373#DNA ( RepeatScout Family Size = 27, Final Multiple Alignment Size = 27, Localized to 2791 out of 4630 contigs )
>rnd-1__Laupala_kohalensis-374#DNA/TcMar ( RepeatScout Family Size = 27, Final Multiple Alignment Size = 27, Localized to 2791 out of 4630 contigs )
>rnd-1__Laupala_kohalensis-376#LTR/Gypsy ( RepeatScout Family Size = 27, Final Multiple Alignment Size = 27, Localized to 2791 out of 4630 contigs )
>rnd-1__Laupala_kohalensis-377#LTR/Gypsy ( RepeatScout Family Size = 27, Final Multiple Alignment Size = 27, Localized to 2791 out of 4630 contigs )
>rnd-1__Laupala_kohalensis-364#DNA ( RepeatScout Family Size = 28, Final Multiple Alignment Size = 27, Localized to 2791 out of 4630 contigs )
>rnd-1__Laupala_kohalensis-379#LTR/ERV ( RepeatScout Family Size = 27, Final Multiple Alignment Size = 27, Localized to 2791 out of 4630 contigs )
>rnd-1__Laupala_kohalensis-382#Unknown ( RepeatScout Family Size = 27, Final Multiple Alignment Size = 27, Localized to 2791 out of 4630 contigs )
>rnd-1__Laupala_kohalensis-383#DNA/TcMar ( RepeatScout Family Size = 27, Final Multiple Alignment Size = 27, Localized to 2791 out of 4630 contigs )
>rnd-1__Laupala_kohalensis-384#LTR/Gypsy ( RepeatScout Family Size = 27, Final Multiple Alignment Size = 27, Localized to 2791 out of 4630 contigs )
>rnd-1__Laupala_kohalensis-385#DNA/TcMar ( RepeatScout Family Size = 27, Final Multiple Alignment Size = 27, Localized to 2791 out of 4630 contigs )
>rnd-1__Laupala_kohalensis-388#Unknown ( RepeatScout Family Size = 26, Final Multiple Alignment Size = 26, Localized to 2791 out of 4630 contigs )
>rnd-1__Laupala_kohalensis-390#Unknown ( RepeatScout Family Size = 26, Final Multiple Alignment Size = 26, Localized to 2791 out of 4630 contigs )
>rnd-1__Laupala_kohalensis-392#LTR/Gypsy ( RepeatScout Family Size = 26, Final Multiple Alignment Size = 26, Localized to 2791 out of 4630 contigs )
>rnd-1__Laupala_kohalensis-393#DNA/Harbinger ( RepeatScout Family Size = 26, Final Multiple Alignment Size = 26, Localized to 2791 out of 4630 contigs )
>rnd-1__Laupala_kohalensis-394#DNA/Harbinger ( RepeatScout Family Size = 26, Final Multiple Alignment Size = 26, Localized to 2791 out of 4630 contigs )
>rnd-1__Laupala_kohalensis-395#Retroposon ( RepeatScout Family Size = 26, Final Multiple Alignment Size = 26, Localized to 2791 out of 4630 contigs )
>rnd-1__Laupala_kohalensis-396#LTR/Copia ( RepeatScout Family Size = 26, Final Multiple Alignment Size = 26, Localized to 2791 out of 4630 contigs )
>rnd-1__Laupala_kohalensis-400#LTR/Gypsy ( RepeatScout Family Size = 26, Final Multiple Alignment Size = 26, Localized to 2791 out of 4630 contigs )
>rnd-1__Laupala_kohalensis-401#DNA/TcMar ( RepeatScout Family Size = 26, Final Multiple Alignment Size = 26, Localized to 2791 out of 4630 contigs )
>rnd-1__Laupala_kohalensis-405#DNA/Harbinger ( RepeatScout Family Size = 26, Final Multiple Alignment Size = 26, Localized to 2791 out of 4630 contigs )
>rnd-1__Laupala_kohalensis-406#DNA ( RepeatScout Family Size = 25, Final Multiple Alignment Size = 25, Localized to 2791 out of 4630 contigs )
>rnd-1__Laupala_kohalensis-407#LTR/Pao ( RepeatScout Family Size = 25, Final Multiple Alignment Size = 25, Localized to 2791 out of 4630 contigs )
>rnd-1__Laupala_kohalensis-408#DNA/Harbinger ( RepeatScout Family Size = 25, Final Multiple Alignment Size = 25, Localized to 2791 out of 4630 contigs )
>rnd-1__Laupala_kohalensis-409#LTR/Gypsy ( RepeatScout Family Size = 25, Final Multiple Alignment Size = 25, Localized to 2791 out of 4630 contigs )
>rnd-1__Laupala_kohalensis-410#DNA ( RepeatScout Family Size = 25, Final Multiple Alignment Size = 25, Localized to 2791 out of 4630 contigs )
>rnd-1__Laupala_kohalensis-413#LTR/Gypsy ( RepeatScout Family Size = 25, Final Multiple Alignment Size = 25, Localized to 2791 out of 4630 contigs )
>rnd-1__Laupala_kohalensis-414#DNA ( RepeatScout Family Size = 25, Final Multiple Alignment Size = 25, Localized to 2791 out of 4630 contigs )
>rnd-1__Laupala_kohalensis-415#SINE/tRNA ( RepeatScout Family Size = 25, Final Multiple Alignment Size = 25, Localized to 2791 out of 4630 contigs )
>rnd-1__Laupala_kohalensis-416#DNA/hAT ( RepeatScout Family Size = 25, Final Multiple Alignment Size = 25, Localized to 2791 out of 4630 contigs )
>rnd-1__Laupala_kohalensis-417#LTR ( RepeatScout Family Size = 25, Final Multiple Alignment Size = 25, Localized to 2791 out of 4630 contigs )
>rnd-1__Laupala_kohalensis-418#LTR/Copia ( RepeatScout Family Size = 25, Final Multiple Alignment Size = 25, Localized to 2791 out of 4630 contigs )
>rnd-1__Laupala_kohalensis-420#DNA/Harbinger ( RepeatScout Family Size = 25, Final Multiple Alignment Size = 25, Localized to 2791 out of 4630 contigs )
>rnd-1__Laupala_kohalensis-424#LTR ( RepeatScout Family Size = 25, Final Multiple Alignment Size = 25, Localized to 2791 out of 4630 contigs )
>rnd-1__Laupala_kohalensis-425#LTR/Gypsy ( RepeatScout Family Size = 25, Final Multiple Alignment Size = 25, Localized to 2791 out of 4630 contigs )
>rnd-1__Laupala_kohalensis-427#Unknown ( RepeatScout Family Size = 24, Final Multiple Alignment Size = 24, Localized to 2791 out of 4630 contigs )
>rnd-1__Laupala_kohalensis-429#DNA/TcMar ( RepeatScout Family Size = 24, Final Multiple Alignment Size = 24, Localized to 2791 out of 4630 contigs )
>rnd-1__Laupala_kohalensis-430#DNA ( RepeatScout Family Size = 24, Final Multiple Alignment Size = 24, Localized to 2791 out of 4630 contigs )
>rnd-1__Laupala_kohalensis-432#DNA/Harbinger ( RepeatScout Family Size = 24, Final Multiple Alignment Size = 24, Localized to 2791 out of 4630 contigs )
>rnd-1__Laupala_kohalensis-433#DNA/hAT ( RepeatScout Family Size = 24, Final Multiple Alignment Size = 24, Localized to 2791 out of 4630 contigs )
>rnd-1__Laupala_kohalensis-434#DNA/hAT ( RepeatScout Family Size = 24, Final Multiple Alignment Size = 24, Localized to 2791 out of 4630 contigs )
>rnd-1__Laupala_kohalensis-436#LTR/Gypsy ( RepeatScout Family Size = 24, Final Multiple Alignment Size = 24, Localized to 2791 out of 4630 contigs )
>rnd-1__Laupala_kohalensis-439#DNA ( RepeatScout Family Size = 24, Final Multiple Alignment Size = 24, Localized to 2791 out of 4630 contigs )
>rnd-1__Laupala_kohalensis-442#DNA/Harbinger ( RepeatScout Family Size = 24, Final Multiple Alignment Size = 24, Localized to 2791 out of 4630 contigs )
>rnd-1__Laupala_kohalensis-443#DNA/hAT ( RepeatScout Family Size = 24, Final Multiple Alignment Size = 24, Localized to 2791 out of 4630 contigs )
>rnd-1__Laupala_kohalensis-444#LTR ( RepeatScout Family Size = 24, Final Multiple Alignment Size = 24, Localized to 2791 out of 4630 contigs )
>rnd-1__Laupala_kohalensis-445#DNA ( RepeatScout Family Size = 24, Final Multiple Alignment Size = 24, Localized to 2791 out of 4630 contigs )
>rnd-1__Laupala_kohalensis-421#DNA/hAT ( RepeatScout Family Size = 25, Final Multiple Alignment Size = 24, Localized to 2791 out of 4630 contigs )
>rnd-1__Laupala_kohalensis-447#LTR/Gypsy ( RepeatScout Family Size = 24, Final Multiple Alignment Size = 24, Localized to 2791 out of 4630 contigs )
>rnd-1__Laupala_kohalensis-448#DNA/hAT ( RepeatScout Family Size = 23, Final Multiple Alignment Size = 23, Localized to 2791 out of 4630 contigs )
>rnd-1__Laupala_kohalensis-449#RC/Helitron ( RepeatScout Family Size = 23, Final Multiple Alignment Size = 23, Localized to 2791 out of 4630 contigs )
>rnd-1__Laupala_kohalensis-450#DNA/Mutator ( RepeatScout Family Size = 23, Final Multiple Alignment Size = 23, Localized to 2791 out of 4630 contigs )
>rnd-1__Laupala_kohalensis-452#Unknown ( RepeatScout Family Size = 23, Final Multiple Alignment Size = 23, Localized to 2791 out of 4630 contigs )
>rnd-1__Laupala_kohalensis-453#LTR ( RepeatScout Family Size = 23, Final Multiple Alignment Size = 23, Localized to 2791 out of 4630 contigs )
>rnd-1__Laupala_kohalensis-454#DNA/TcMar ( RepeatScout Family Size = 23, Final Multiple Alignment Size = 23, Localized to 2791 out of 4630 contigs )
>rnd-1__Laupala_kohalensis-456#LTR/Gypsy ( RepeatScout Family Size = 23, Final Multiple Alignment Size = 23, Localized to 2791 out of 4630 contigs )
>rnd-1__Laupala_kohalensis-457#DNA/Harbinger ( RepeatScout Family Size = 23, Final Multiple Alignment Size = 23, Localized to 2791 out of 4630 contigs )
>rnd-1__Laupala_kohalensis-458#DNA ( RepeatScout Family Size = 23, Final Multiple Alignment Size = 23, Localized to 2791 out of 4630 contigs ) [ putative subfamily of rnd-5__Laupala_kohalensis-3218 ]
>rnd-1__Laupala_kohalensis-459#DNA ( RepeatScout Family Size = 23, Final Multiple Alignment Size = 23, Localized to 2791 out of 4630 contigs )
>rnd-1__Laupala_kohalensis-461#DNA ( RepeatScout Family Size = 23, Final Multiple Alignment Size = 23, Localized to 2791 out of 4630 contigs )
>rnd-1__Laupala_kohalensis-462#DNA/Harbinger ( RepeatScout Family Size = 23, Final Multiple Alignment Size = 23, Localized to 2791 out of 4630 contigs )
>rnd-1__Laupala_kohalensis-464#LTR ( RepeatScout Family Size = 23, Final Multiple Alignment Size = 23, Localized to 2791 out of 4630 contigs )
>rnd-1__Laupala_kohalensis-466#LTR/Gypsy ( RepeatScout Family Size = 23, Final Multiple Alignment Size = 23, Localized to 2791 out of 4630 contigs )
>rnd-1__Laupala_kohalensis-468#LTR/Gypsy ( RepeatScout Family Size = 22, Final Multiple Alignment Size = 22, Localized to 2791 out of 4630 contigs )
>rnd-1__Laupala_kohalensis-469#DNA ( RepeatScout Family Size = 22, Final Multiple Alignment Size = 22, Localized to 2791 out of 4630 contigs )
>rnd-1__Laupala_kohalensis-474#LTR/Gypsy ( RepeatScout Family Size = 22, Final Multiple Alignment Size = 22, Localized to 2791 out of 4630 contigs )
>rnd-1__Laupala_kohalensis-477#LTR/Gypsy ( RepeatScout Family Size = 22, Final Multiple Alignment Size = 22, Localized to 2791 out of 4630 contigs )
>rnd-1__Laupala_kohalensis-480#LTR/Copia ( RepeatScout Family Size = 22, Final Multiple Alignment Size = 22, Localized to 2791 out of 4630 contigs )
>rnd-1__Laupala_kohalensis-481#DNA ( RepeatScout Family Size = 22, Final Multiple Alignment Size = 22, Localized to 2791 out of 4630 contigs )
>rnd-1__Laupala_kohalensis-483#LTR/Gypsy ( RepeatScout Family Size = 22, Final Multiple Alignment Size = 22, Localized to 2791 out of 4630 contigs )
>rnd-1__Laupala_kohalensis-485#DNA ( RepeatScout Family Size = 22, Final Multiple Alignment Size = 22, Localized to 2791 out of 4630 contigs )
>rnd-1__Laupala_kohalensis-487#DNA ( RepeatScout Family Size = 22, Final Multiple Alignment Size = 22, Localized to 2791 out of 4630 contigs )
>rnd-1__Laupala_kohalensis-488#DNA/Mutator ( RepeatScout Family Size = 22, Final Multiple Alignment Size = 22, Localized to 2791 out of 4630 contigs )
>rnd-1__Laupala_kohalensis-489#DNA/TcMar ( RepeatScout Family Size = 21, Final Multiple Alignment Size = 21, Localized to 2791 out of 4630 contigs )
>rnd-1__Laupala_kohalensis-490#DNA/Mutator ( RepeatScout Family Size = 21, Final Multiple Alignment Size = 21, Localized to 2791 out of 4630 contigs )
>rnd-1__Laupala_kohalensis-493#LTR/Copia ( RepeatScout Family Size = 21, Final Multiple Alignment Size = 21, Localized to 2791 out of 4630 contigs )
>rnd-1__Laupala_kohalensis-494#LTR ( RepeatScout Family Size = 21, Final Multiple Alignment Size = 21, Localized to 2791 out of 4630 contigs )
>rnd-1__Laupala_kohalensis-495#LTR/Gypsy ( RepeatScout Family Size = 21, Final Multiple Alignment Size = 21, Localized to 2791 out of 4630 contigs )
>rnd-1__Laupala_kohalensis-496#LTR/Gypsy ( RepeatScout Family Size = 21, Final Multiple Alignment Size = 21, Localized to 2791 out of 4630 contigs )
>rnd-1__Laupala_kohalensis-498#DNA/hAT ( RepeatScout Family Size = 21, Final Multiple Alignment Size = 21, Localized to 2791 out of 4630 contigs )
>rnd-1__Laupala_kohalensis-499#Unknown ( RepeatScout Family Size = 21, Final Multiple Alignment Size = 21, Localized to 2791 out of 4630 contigs )
>rnd-1__Laupala_kohalensis-500#DNA ( RepeatScout Family Size = 21, Final Multiple Alignment Size = 21, Localized to 2791 out of 4630 contigs )
>rnd-1__Laupala_kohalensis-502#DNA/TcMar ( RepeatScout Family Size = 21, Final Multiple Alignment Size = 21, Localized to 2791 out of 4630 contigs )
>rnd-1__Laupala_kohalensis-504#LTR/Gypsy ( RepeatScout Family Size = 21, Final Multiple Alignment Size = 21, Localized to 2791 out of 4630 contigs )
>rnd-1__Laupala_kohalensis-505#LTR/Gypsy ( RepeatScout Family Size = 21, Final Multiple Alignment Size = 21, Localized to 2791 out of 4630 contigs )
>rnd-1__Laupala_kohalensis-506#LTR/Gypsy ( RepeatScout Family Size = 21, Final Multiple Alignment Size = 21, Localized to 2791 out of 4630 contigs )
>rnd-1__Laupala_kohalensis-508#DNA/TcMar ( RepeatScout Family Size = 21, Final Multiple Alignment Size = 21, Localized to 2791 out of 4630 contigs )
>rnd-1__Laupala_kohalensis-511#DNA ( RepeatScout Family Size = 21, Final Multiple Alignment Size = 21, Localized to 2791 out of 4630 contigs ) [ putative subfamily of rnd-3__Laupala_kohalensis-335 ]
>rnd-1__Laupala_kohalensis-512#LTR/Copia ( RepeatScout Family Size = 20, Final Multiple Alignment Size = 20, Localized to 2791 out of 4630 contigs )
>rnd-1__Laupala_kohalensis-513#DNA ( RepeatScout Family Size = 20, Final Multiple Alignment Size = 20, Localized to 2791 out of 4630 contigs )
>rnd-1__Laupala_kohalensis-514#PLE ( RepeatScout Family Size = 20, Final Multiple Alignment Size = 20, Localized to 2791 out of 4630 contigs )
>rnd-1__Laupala_kohalensis-515#LTR/Gypsy ( RepeatScout Family Size = 20, Final Multiple Alignment Size = 20, Localized to 2791 out of 4630 contigs )
>rnd-1__Laupala_kohalensis-516#DNA ( RepeatScout Family Size = 20, Final Multiple Alignment Size = 20, Localized to 2791 out of 4630 contigs )
>rnd-1__Laupala_kohalensis-518#LTR/Gypsy ( RepeatScout Family Size = 20, Final Multiple Alignment Size = 20, Localized to 2791 out of 4630 contigs )
>rnd-1__Laupala_kohalensis-520#DNA ( RepeatScout Family Size = 20, Final Multiple Alignment Size = 20, Localized to 2791 out of 4630 contigs ) [ putative subfamily of rnd-4__Laupala_kohalensis-1772 ]
>rnd-1__Laupala_kohalensis-521#LTR ( RepeatScout Family Size = 20, Final Multiple Alignment Size = 20, Localized to 2791 out of 4630 contigs )
>rnd-1__Laupala_kohalensis-522#LTR/Gypsy ( RepeatScout Family Size = 20, Final Multiple Alignment Size = 20, Localized to 2791 out of 4630 contigs )
>rnd-1__Laupala_kohalensis-527#LINE/R2 ( RepeatScout Family Size = 20, Final Multiple Alignment Size = 20, Localized to 2791 out of 4630 contigs )
>rnd-1__Laupala_kohalensis-531#LTR/Gypsy ( RepeatScout Family Size = 20, Final Multiple Alignment Size = 20, Localized to 2791 out of 4630 contigs )
>rnd-1__Laupala_kohalensis-535#LTR/Gypsy ( RepeatScout Family Size = 20, Final Multiple Alignment Size = 20, Localized to 2791 out of 4630 contigs )
>rnd-1__Laupala_kohalensis-536#LTR/Copia ( RepeatScout Family Size = 20, Final Multiple Alignment Size = 20, Localized to 2791 out of 4630 contigs )
>rnd-1__Laupala_kohalensis-538#LTR ( RepeatScout Family Size = 20, Final Multiple Alignment Size = 20, Localized to 2791 out of 4630 contigs )
>rnd-1__Laupala_kohalensis-539#DNA/TcMar ( RepeatScout Family Size = 20, Final Multiple Alignment Size = 20, Localized to 2791 out of 4630 contigs )
>rnd-1__Laupala_kohalensis-541#LTR/Gypsy ( RepeatScout Family Size = 20, Final Multiple Alignment Size = 20, Localized to 2791 out of 4630 contigs )
>rnd-1__Laupala_kohalensis-542#Unknown ( RepeatScout Family Size = 19, Final Multiple Alignment Size = 19, Localized to 2791 out of 4630 contigs )
>rnd-1__Laupala_kohalensis-543#LTR/Pao ( RepeatScout Family Size = 19, Final Multiple Alignment Size = 19, Localized to 2791 out of 4630 contigs )
>rnd-1__Laupala_kohalensis-544#LTR/Copia ( RepeatScout Family Size = 19, Final Multiple Alignment Size = 19, Localized to 2791 out of 4630 contigs )
>rnd-1__Laupala_kohalensis-546#LTR/Gypsy ( RepeatScout Family Size = 19, Final Multiple Alignment Size = 19, Localized to 2791 out of 4630 contigs )
>rnd-1__Laupala_kohalensis-547#DNA/hAT ( RepeatScout Family Size = 19, Final Multiple Alignment Size = 19, Localized to 2791 out of 4630 contigs )
>rnd-1__Laupala_kohalensis-548#LTR/Gypsy ( RepeatScout Family Size = 19, Final Multiple Alignment Size = 19, Localized to 2791 out of 4630 contigs )
>rnd-1__Laupala_kohalensis-549#LTR/Gypsy ( RepeatScout Family Size = 19, Final Multiple Alignment Size = 19, Localized to 2791 out of 4630 contigs )
>rnd-1__Laupala_kohalensis-550#LTR ( RepeatScout Family Size = 19, Final Multiple Alignment Size = 19, Localized to 2791 out of 4630 contigs )
>rnd-1__Laupala_kohalensis-551#DNA ( RepeatScout Family Size = 19, Final Multiple Alignment Size = 19, Localized to 2791 out of 4630 contigs )
>rnd-1__Laupala_kohalensis-552#DNA ( RepeatScout Family Size = 19, Final Multiple Alignment Size = 19, Localized to 2791 out of 4630 contigs )
>rnd-1__Laupala_kohalensis-554#Unknown ( RepeatScout Family Size = 19, Final Multiple Alignment Size = 19, Localized to 2791 out of 4630 contigs )
>rnd-1__Laupala_kohalensis-555#Unknown ( RepeatScout Family Size = 19, Final Multiple Alignment Size = 19, Localized to 2791 out of 4630 contigs )
>rnd-1__Laupala_kohalensis-559#LTR/Copia ( RepeatScout Family Size = 19, Final Multiple Alignment Size = 19, Localized to 2791 out of 4630 contigs )
>rnd-1__Laupala_kohalensis-560#LTR/Copia ( RepeatScout Family Size = 19, Final Multiple Alignment Size = 19, Localized to 2791 out of 4630 contigs )
>rnd-1__Laupala_kohalensis-561#LTR/Gypsy ( RepeatScout Family Size = 19, Final Multiple Alignment Size = 19, Localized to 2791 out of 4630 contigs )
>rnd-1__Laupala_kohalensis-564#Unknown ( RepeatScout Family Size = 18, Final Multiple Alignment Size = 18, Localized to 2791 out of 4630 contigs )
>rnd-1__Laupala_kohalensis-565#DNA/TcMar ( RepeatScout Family Size = 18, Final Multiple Alignment Size = 18, Localized to 2791 out of 4630 contigs )
>rnd-1__Laupala_kohalensis-566#DNA/hAT ( RepeatScout Family Size = 18, Final Multiple Alignment Size = 18, Localized to 2791 out of 4630 contigs )
>rnd-1__Laupala_kohalensis-571#Unknown ( RepeatScout Family Size = 18, Final Multiple Alignment Size = 18, Localized to 2791 out of 4630 contigs )
>rnd-1__Laupala_kohalensis-578#DNA ( RepeatScout Family Size = 18, Final Multiple Alignment Size = 18, Localized to 2791 out of 4630 contigs )
>rnd-1__Laupala_kohalensis-579#DNA/TcMar ( RepeatScout Family Size = 18, Final Multiple Alignment Size = 18, Localized to 2791 out of 4630 contigs )
>rnd-1__Laupala_kohalensis-580#LTR ( RepeatScout Family Size = 18, Final Multiple Alignment Size = 18, Localized to 2791 out of 4630 contigs )
>rnd-1__Laupala_kohalensis-583#DNA ( RepeatScout Family Size = 18, Final Multiple Alignment Size = 18, Localized to 2791 out of 4630 contigs )
>rnd-1__Laupala_kohalensis-584#Unknown ( RepeatScout Family Size = 18, Final Multiple Alignment Size = 18, Localized to 2791 out of 4630 contigs )
>rnd-1__Laupala_kohalensis-589#DNA ( RepeatScout Family Size = 18, Final Multiple Alignment Size = 18, Localized to 2791 out of 4630 contigs )
>rnd-1__Laupala_kohalensis-591#LTR/Gypsy ( RepeatScout Family Size = 18, Final Multiple Alignment Size = 18, Localized to 2791 out of 4630 contigs )
>rnd-1__Laupala_kohalensis-592#DNA/TcMar ( RepeatScout Family Size = 18, Final Multiple Alignment Size = 18, Localized to 2791 out of 4630 contigs )
>rnd-1__Laupala_kohalensis-594#DNA ( RepeatScout Family Size = 18, Final Multiple Alignment Size = 18, Localized to 2791 out of 4630 contigs ) [ putative subfamily of rnd-4__Laupala_kohalensis-1772 ]
>rnd-1__Laupala_kohalensis-595#Unknown ( RepeatScout Family Size = 18, Final Multiple Alignment Size = 18, Localized to 2791 out of 4630 contigs )
>rnd-1__Laupala_kohalensis-597#DNA/TcMar ( RepeatScout Family Size = 18, Final Multiple Alignment Size = 18, Localized to 2791 out of 4630 contigs )
>rnd-1__Laupala_kohalensis-599#LTR/Gypsy ( RepeatScout Family Size = 18, Final Multiple Alignment Size = 18, Localized to 2791 out of 4630 contigs )
>rnd-1__Laupala_kohalensis-603#DNA/hAT ( RepeatScout Family Size = 18, Final Multiple Alignment Size = 18, Localized to 2791 out of 4630 contigs )
>rnd-1__Laupala_kohalensis-605#DNA/TcMar ( RepeatScout Family Size = 17, Final Multiple Alignment Size = 17, Localized to 2791 out of 4630 contigs )
>rnd-1__Laupala_kohalensis-607#LTR/Gypsy ( RepeatScout Family Size = 17, Final Multiple Alignment Size = 17, Localized to 2791 out of 4630 contigs )
>rnd-1__Laupala_kohalensis-609#DNA/Harbinger ( RepeatScout Family Size = 17, Final Multiple Alignment Size = 17, Localized to 2791 out of 4630 contigs )
>rnd-1__Laupala_kohalensis-611#DNA/Harbinger ( RepeatScout Family Size = 17, Final Multiple Alignment Size = 17, Localized to 2791 out of 4630 contigs )
>rnd-1__Laupala_kohalensis-617#DNA/TcMar ( RepeatScout Family Size = 17, Final Multiple Alignment Size = 17, Localized to 2791 out of 4630 contigs )
>rnd-1__Laupala_kohalensis-618#LTR/Gypsy ( RepeatScout Family Size = 17, Final Multiple Alignment Size = 17, Localized to 2791 out of 4630 contigs )
>rnd-1__Laupala_kohalensis-620#LTR ( RepeatScout Family Size = 17, Final Multiple Alignment Size = 17, Localized to 2791 out of 4630 contigs )
>rnd-1__Laupala_kohalensis-621#LTR/Gypsy ( RepeatScout Family Size = 17, Final Multiple Alignment Size = 17, Localized to 2791 out of 4630 contigs )
>rnd-1__Laupala_kohalensis-626#Unknown ( RepeatScout Family Size = 17, Final Multiple Alignment Size = 17, Localized to 2791 out of 4630 contigs )
>rnd-1__Laupala_kohalensis-632#LTR/Copia ( RepeatScout Family Size = 17, Final Multiple Alignment Size = 17, Localized to 2791 out of 4630 contigs )
>rnd-1__Laupala_kohalensis-633#LTR/Copia ( RepeatScout Family Size = 17, Final Multiple Alignment Size = 17, Localized to 2791 out of 4630 contigs )
>rnd-1__Laupala_kohalensis-636#DNA/TcMar ( RepeatScout Family Size = 17, Final Multiple Alignment Size = 17, Localized to 2791 out of 4630 contigs )
>rnd-1__Laupala_kohalensis-637#Unknown ( RepeatScout Family Size = 16, Final Multiple Alignment Size = 16, Localized to 2791 out of 4630 contigs )
>rnd-1__Laupala_kohalensis-638#Unknown ( RepeatScout Family Size = 16, Final Multiple Alignment Size = 16, Localized to 2791 out of 4630 contigs )
>rnd-1__Laupala_kohalensis-639#LTR ( RepeatScout Family Size = 16, Final Multiple Alignment Size = 16, Localized to 2791 out of 4630 contigs )
>rnd-1__Laupala_kohalensis-641#LTR/Gypsy ( RepeatScout Family Size = 16, Final Multiple Alignment Size = 16, Localized to 2791 out of 4630 contigs )
>rnd-1__Laupala_kohalensis-644#DNA ( RepeatScout Family Size = 16, Final Multiple Alignment Size = 16, Localized to 2791 out of 4630 contigs )
>rnd-1__Laupala_kohalensis-645#LTR ( RepeatScout Family Size = 16, Final Multiple Alignment Size = 16, Localized to 2791 out of 4630 contigs )
>rnd-1__Laupala_kohalensis-647#LTR/Gypsy ( RepeatScout Family Size = 16, Final Multiple Alignment Size = 16, Localized to 2791 out of 4630 contigs )
>rnd-1__Laupala_kohalensis-653#Unknown ( RepeatScout Family Size = 16, Final Multiple Alignment Size = 16, Localized to 2791 out of 4630 contigs )
>rnd-1__Laupala_kohalensis-654#DNA/hAT ( RepeatScout Family Size = 16, Final Multiple Alignment Size = 16, Localized to 2791 out of 4630 contigs )
>rnd-1__Laupala_kohalensis-655#LTR/Gypsy ( RepeatScout Family Size = 16, Final Multiple Alignment Size = 16, Localized to 2791 out of 4630 contigs )
>rnd-1__Laupala_kohalensis-656#LTR ( RepeatScout Family Size = 16, Final Multiple Alignment Size = 16, Localized to 2791 out of 4630 contigs )
>rnd-1__Laupala_kohalensis-657#DNA ( RepeatScout Family Size = 16, Final Multiple Alignment Size = 16, Localized to 2791 out of 4630 contigs )
>rnd-1__Laupala_kohalensis-659#DNA ( RepeatScout Family Size = 16, Final Multiple Alignment Size = 16, Localized to 2791 out of 4630 contigs )
>rnd-1__Laupala_kohalensis-661#LTR/Gypsy ( RepeatScout Family Size = 16, Final Multiple Alignment Size = 16, Localized to 2791 out of 4630 contigs )
>rnd-1__Laupala_kohalensis-662#DNA/TcMar ( RepeatScout Family Size = 16, Final Multiple Alignment Size = 16, Localized to 2791 out of 4630 contigs )
>rnd-1__Laupala_kohalensis-664#DNA ( RepeatScout Family Size = 16, Final Multiple Alignment Size = 16, Localized to 2791 out of 4630 contigs )
>rnd-1__Laupala_kohalensis-666#DNA ( RepeatScout Family Size = 16, Final Multiple Alignment Size = 16, Localized to 2791 out of 4630 contigs )
>rnd-1__Laupala_kohalensis-667#LTR ( RepeatScout Family Size = 16, Final Multiple Alignment Size = 16, Localized to 2791 out of 4630 contigs )
>rnd-1__Laupala_kohalensis-669#Unknown ( RepeatScout Family Size = 16, Final Multiple Alignment Size = 16, Localized to 2791 out of 4630 contigs )
>rnd-1__Laupala_kohalensis-674#LTR/Gypsy ( RepeatScout Family Size = 15, Final Multiple Alignment Size = 15, Localized to 2791 out of 4630 contigs )
>rnd-1__Laupala_kohalensis-678#LTR/Gypsy ( RepeatScout Family Size = 15, Final Multiple Alignment Size = 15, Localized to 2791 out of 4630 contigs )
>rnd-1__Laupala_kohalensis-679#LTR/Gypsy ( RepeatScout Family Size = 15, Final Multiple Alignment Size = 15, Localized to 2791 out of 4630 contigs )
>rnd-1__Laupala_kohalensis-680#DNA ( RepeatScout Family Size = 15, Final Multiple Alignment Size = 15, Localized to 2791 out of 4630 contigs )
>rnd-1__Laupala_kohalensis-682#Unknown ( RepeatScout Family Size = 15, Final Multiple Alignment Size = 15, Localized to 2791 out of 4630 contigs )
>rnd-1__Laupala_kohalensis-686#DNA/hAT ( RepeatScout Family Size = 15, Final Multiple Alignment Size = 15, Localized to 2791 out of 4630 contigs ) [ putative subfamily of rnd-1__Laupala_kohalensis-5 ]
>rnd-1__Laupala_kohalensis-687#LTR/Gypsy ( RepeatScout Family Size = 15, Final Multiple Alignment Size = 15, Localized to 2791 out of 4630 contigs )
>rnd-1__Laupala_kohalensis-688#DNA ( RepeatScout Family Size = 15, Final Multiple Alignment Size = 15, Localized to 2791 out of 4630 contigs )
>rnd-1__Laupala_kohalensis-691#DNA/hAT ( RepeatScout Family Size = 15, Final Multiple Alignment Size = 15, Localized to 2791 out of 4630 contigs )
>rnd-1__Laupala_kohalensis-694#LTR ( RepeatScout Family Size = 15, Final Multiple Alignment Size = 15, Localized to 2791 out of 4630 contigs )
>rnd-1__Laupala_kohalensis-695#DNA/TcMar ( RepeatScout Family Size = 15, Final Multiple Alignment Size = 15, Localized to 2791 out of 4630 contigs )
>rnd-1__Laupala_kohalensis-698#Unknown ( RepeatScout Family Size = 15, Final Multiple Alignment Size = 15, Localized to 2791 out of 4630 contigs )
>rnd-1__Laupala_kohalensis-700#LTR/Gypsy ( RepeatScout Family Size = 15, Final Multiple Alignment Size = 15, Localized to 2791 out of 4630 contigs )
>rnd-1__Laupala_kohalensis-701#LTR/Gypsy ( RepeatScout Family Size = 15, Final Multiple Alignment Size = 15, Localized to 2791 out of 4630 contigs )
>rnd-1__Laupala_kohalensis-703#DNA/hAT ( RepeatScout Family Size = 15, Final Multiple Alignment Size = 15, Localized to 2791 out of 4630 contigs ) [ putative subfamily of rnd-4__Laupala_kohalensis-2907 ]
>rnd-1__Laupala_kohalensis-704#LTR/Gypsy ( RepeatScout Family Size = 15, Final Multiple Alignment Size = 15, Localized to 2791 out of 4630 contigs )
>rnd-1__Laupala_kohalensis-706#DNA ( RepeatScout Family Size = 15, Final Multiple Alignment Size = 15, Localized to 2791 out of 4630 contigs )
>rnd-1__Laupala_kohalensis-707#DNA ( RepeatScout Family Size = 15, Final Multiple Alignment Size = 15, Localized to 2791 out of 4630 contigs )
>rnd-2__Laupala_kohalensis-65#LTR ( Recon Family Size = 113, Final Multiple Alignment Size = 113 )
>rnd-2__Laupala_kohalensis-14#DNA/TcMar ( Recon Family Size = 35, Final Multiple Alignment Size = 32 )
>rnd-2__Laupala_kohalensis-37#DNA/hAT ( Recon Family Size = 32, Final Multiple Alignment Size = 32 )
>rnd-2__Laupala_kohalensis-76#DNA ( Recon Family Size = 31, Final Multiple Alignment Size = 30 )
>rnd-2__Laupala_kohalensis-82#DNA/TcMar ( Recon Family Size = 29, Final Multiple Alignment Size = 29 )
>rnd-2__Laupala_kohalensis-1#DNA/TcMar ( Recon Family Size = 30, Final Multiple Alignment Size = 29 )
>rnd-2__Laupala_kohalensis-507#DNA/hAT ( Recon Family Size = 29, Final Multiple Alignment Size = 27 )
>rnd-2__Laupala_kohalensis-11#LTR/Gypsy ( Recon Family Size = 28, Final Multiple Alignment Size = 27 )
>rnd-2__Laupala_kohalensis-51#DNA ( Recon Family Size = 21, Final Multiple Alignment Size = 21 )
>rnd-2__Laupala_kohalensis-126#DNA/TcMar ( Recon Family Size = 20, Final Multiple Alignment Size = 20 )
>rnd-2__Laupala_kohalensis-757#DNA/TcMar ( Recon Family Size = 20, Final Multiple Alignment Size = 20 )
>rnd-2__Laupala_kohalensis-72#DNA ( Recon Family Size = 19, Final Multiple Alignment Size = 19 )
>rnd-2__Laupala_kohalensis-69#LTR/Pao ( Recon Family Size = 18, Final Multiple Alignment Size = 18 )
>rnd-2__Laupala_kohalensis-68#DNA/hAT ( Recon Family Size = 17, Final Multiple Alignment Size = 16 )
>rnd-2__Laupala_kohalensis-887#Unknown ( Recon Family Size = 16, Final Multiple Alignment Size = 16 )
>rnd-2__Laupala_kohalensis-18#DNA ( Recon Family Size = 16, Final Multiple Alignment Size = 16 )
>rnd-2__Laupala_kohalensis-293#DNA/TcMar ( Recon Family Size = 19, Final Multiple Alignment Size = 15 )
>rnd-2__Laupala_kohalensis-179#DNA/TcMar ( Recon Family Size = 18, Final Multiple Alignment Size = 15 )
>rnd-2__Laupala_kohalensis-336#LTR/Gypsy ( Recon Family Size = 21, Final Multiple Alignment Size = 15 )
>rnd-3__Laupala_kohalensis-1458#DNA ( Recon Family Size = 60, Final Multiple Alignment Size = 57 )
>rnd-3__Laupala_kohalensis-193#DNA/hAT ( Recon Family Size = 53, Final Multiple Alignment Size = 53 )
>rnd-3__Laupala_kohalensis-320#Unknown ( Recon Family Size = 54, Final Multiple Alignment Size = 53 )
>rnd-3__Laupala_kohalensis-697#DNA/TcMar ( Recon Family Size = 49, Final Multiple Alignment Size = 46 )
>rnd-3__Laupala_kohalensis-382#DNA/Mutator ( Recon Family Size = 46, Final Multiple Alignment Size = 44 )
>rnd-3__Laupala_kohalensis-5216#Unknown ( Recon Family Size = 44, Final Multiple Alignment Size = 44 )
>rnd-3__Laupala_kohalensis-169#DNA ( Recon Family Size = 42, Final Multiple Alignment Size = 42 )
>rnd-3__Laupala_kohalensis-552#LTR/Gypsy ( Recon Family Size = 40, Final Multiple Alignment Size = 39 )
>rnd-3__Laupala_kohalensis-2758#LTR ( Recon Family Size = 38, Final Multiple Alignment Size = 37 )
>rnd-3__Laupala_kohalensis-114#DNA ( Recon Family Size = 40, Final Multiple Alignment Size = 36 )
>rnd-3__Laupala_kohalensis-1957#DNA/hAT ( Recon Family Size = 36, Final Multiple Alignment Size = 36 )
>rnd-3__Laupala_kohalensis-315#Unknown ( Recon Family Size = 36, Final Multiple Alignment Size = 36 )
>rnd-3__Laupala_kohalensis-10#DNA/hAT ( Recon Family Size = 39, Final Multiple Alignment Size = 35 )
>rnd-3__Laupala_kohalensis-783#DNA/TcMar ( Recon Family Size = 36, Final Multiple Alignment Size = 34 )
>rnd-3__Laupala_kohalensis-1580#DNA/TcMar ( Recon Family Size = 34, Final Multiple Alignment Size = 32 )
>rnd-3__Laupala_kohalensis-265#DNA ( Recon Family Size = 37, Final Multiple Alignment Size = 32 )
>rnd-3__Laupala_kohalensis-1025#LTR/Copia ( Recon Family Size = 36, Final Multiple Alignment Size = 31 )
>rnd-3__Laupala_kohalensis-225#DNA/TcMar ( Recon Family Size = 34, Final Multiple Alignment Size = 31 )
>rnd-3__Laupala_kohalensis-2176#LTR/Gypsy ( Recon Family Size = 31, Final Multiple Alignment Size = 31 )
>rnd-3__Laupala_kohalensis-411#LTR/Gypsy ( Recon Family Size = 32, Final Multiple Alignment Size = 30 )
>rnd-3__Laupala_kohalensis-2568#DNA ( Recon Family Size = 35, Final Multiple Alignment Size = 30 )
>rnd-3__Laupala_kohalensis-2073#DNA/CACTA ( Recon Family Size = 37, Final Multiple Alignment Size = 30 )
>rnd-3__Laupala_kohalensis-75#DNA/TcMar ( Recon Family Size = 30, Final Multiple Alignment Size = 29 )
>rnd-3__Laupala_kohalensis-1167#DNA ( Recon Family Size = 29, Final Multiple Alignment Size = 28 )
>rnd-3__Laupala_kohalensis-28#DNA/hAT ( Recon Family Size = 28, Final Multiple Alignment Size = 28 )
>rnd-3__Laupala_kohalensis-314#DNA/hAT ( Recon Family Size = 31, Final Multiple Alignment Size = 28 )
>rnd-3__Laupala_kohalensis-1160#DNA/hAT ( Recon Family Size = 31, Final Multiple Alignment Size = 27 )
>rnd-3__Laupala_kohalensis-7#DNA/TcMar ( Recon Family Size = 27, Final Multiple Alignment Size = 27 )
>rnd-3__Laupala_kohalensis-482#DNA ( Recon Family Size = 26, Final Multiple Alignment Size = 26 )
>rnd-3__Laupala_kohalensis-213#DNA/TcMar ( Recon Family Size = 33, Final Multiple Alignment Size = 26 )
>rnd-3__Laupala_kohalensis-423#LTR/Copia ( Recon Family Size = 25, Final Multiple Alignment Size = 25 )
>rnd-3__Laupala_kohalensis-667#LTR/Gypsy ( Recon Family Size = 30, Final Multiple Alignment Size = 25 )
>rnd-3__Laupala_kohalensis-399#DNA/hAT ( Recon Family Size = 27, Final Multiple Alignment Size = 25 )
>rnd-3__Laupala_kohalensis-99#DNA/hAT ( Recon Family Size = 28, Final Multiple Alignment Size = 25 )
>rnd-3__Laupala_kohalensis-26#DNA/hAT ( Recon Family Size = 25, Final Multiple Alignment Size = 25 )
>rnd-3__Laupala_kohalensis-6#DNA/TcMar ( Recon Family Size = 27, Final Multiple Alignment Size = 24 )
>rnd-3__Laupala_kohalensis-298#Unknown ( Recon Family Size = 26, Final Multiple Alignment Size = 24 )
>rnd-3__Laupala_kohalensis-155#LTR/Gypsy ( Recon Family Size = 29, Final Multiple Alignment Size = 24 )
>rnd-3__Laupala_kohalensis-237#DNA/hAT ( Recon Family Size = 23, Final Multiple Alignment Size = 23 )
>rnd-3__Laupala_kohalensis-1627#DNA/hAT ( Recon Family Size = 26, Final Multiple Alignment Size = 23 )
>rnd-3__Laupala_kohalensis-269#LTR/Gypsy ( Recon Family Size = 28, Final Multiple Alignment Size = 23 )
>rnd-3__Laupala_kohalensis-346#DNA ( Recon Family Size = 23, Final Multiple Alignment Size = 23 )
>rnd-3__Laupala_kohalensis-88#Unknown ( Recon Family Size = 34, Final Multiple Alignment Size = 23 )
>rnd-3__Laupala_kohalensis-313#DNA/hAT ( Recon Family Size = 26, Final Multiple Alignment Size = 23 )
>rnd-3__Laupala_kohalensis-312#LTR/Copia ( Recon Family Size = 23, Final Multiple Alignment Size = 23 )
>rnd-3__Laupala_kohalensis-1498#DNA/TcMar ( Recon Family Size = 24, Final Multiple Alignment Size = 22 )
>rnd-3__Laupala_kohalensis-305#Unknown ( Recon Family Size = 22, Final Multiple Alignment Size = 22 )
>rnd-3__Laupala_kohalensis-820#LTR/Gypsy ( Recon Family Size = 22, Final Multiple Alignment Size = 22 )
>rnd-3__Laupala_kohalensis-804#DNA ( Recon Family Size = 22, Final Multiple Alignment Size = 22 )
>rnd-3__Laupala_kohalensis-304#LTR/Gypsy ( Recon Family Size = 22, Final Multiple Alignment Size = 22 )
>rnd-3__Laupala_kohalensis-1829#LTR/Gypsy ( Recon Family Size = 21, Final Multiple Alignment Size = 21 )
>rnd-3__Laupala_kohalensis-1478#DNA/TcMar ( Recon Family Size = 21, Final Multiple Alignment Size = 21 )
>rnd-3__Laupala_kohalensis-3239#DNA ( Recon Family Size = 21, Final Multiple Alignment Size = 21 )
>rnd-3__Laupala_kohalensis-551#LTR/Copia ( Recon Family Size = 21, Final Multiple Alignment Size = 21 )
>rnd-3__Laupala_kohalensis-2305#LTR ( Recon Family Size = 21, Final Multiple Alignment Size = 21 )
>rnd-3__Laupala_kohalensis-379#DNA/TcMar ( Recon Family Size = 23, Final Multiple Alignment Size = 21 )
>rnd-3__Laupala_kohalensis-899#DNA/TcMar ( Recon Family Size = 22, Final Multiple Alignment Size = 21 )
>rnd-3__Laupala_kohalensis-1880#DNA/TcMar ( Recon Family Size = 20, Final Multiple Alignment Size = 20 )
>rnd-3__Laupala_kohalensis-788#LTR/Gypsy ( Recon Family Size = 20, Final Multiple Alignment Size = 20 )
>rnd-3__Laupala_kohalensis-230#DNA/TcMar ( Recon Family Size = 21, Final Multiple Alignment Size = 20 )
>rnd-3__Laupala_kohalensis-731#LTR/Gypsy ( Recon Family Size = 20, Final Multiple Alignment Size = 20 )
>rnd-3__Laupala_kohalensis-415#Unknown ( Recon Family Size = 21, Final Multiple Alignment Size = 20 )
>rnd-3__Laupala_kohalensis-195#DNA/hAT ( Recon Family Size = 22, Final Multiple Alignment Size = 20 )
>rnd-3__Laupala_kohalensis-527#DNA/hAT ( Recon Family Size = 21, Final Multiple Alignment Size = 20 )
>rnd-3__Laupala_kohalensis-919#DNA/TcMar ( Recon Family Size = 19, Final Multiple Alignment Size = 19 )
>rnd-3__Laupala_kohalensis-1332#Unknown ( Recon Family Size = 19, Final Multiple Alignment Size = 19 )
>rnd-3__Laupala_kohalensis-477#DNA/TcMar ( Recon Family Size = 19, Final Multiple Alignment Size = 19 )
>rnd-3__Laupala_kohalensis-233#DNA ( Recon Family Size = 19, Final Multiple Alignment Size = 19 )
>rnd-3__Laupala_kohalensis-644#DNA/TcMar ( Recon Family Size = 19, Final Multiple Alignment Size = 19 )
>rnd-3__Laupala_kohalensis-1617#DNA/TcMar ( Recon Family Size = 23, Final Multiple Alignment Size = 19 )
>rnd-3__Laupala_kohalensis-3613#DNA/TcMar ( Recon Family Size = 19, Final Multiple Alignment Size = 19 )
>rnd-3__Laupala_kohalensis-16#DNA ( Recon Family Size = 19, Final Multiple Alignment Size = 19 )
>rnd-3__Laupala_kohalensis-1093#DNA ( Recon Family Size = 18, Final Multiple Alignment Size = 18 )
>rnd-3__Laupala_kohalensis-841#Retroposon ( Recon Family Size = 18, Final Multiple Alignment Size = 18 )
>rnd-3__Laupala_kohalensis-414#DNA/hAT ( Recon Family Size = 18, Final Multiple Alignment Size = 18 )
>rnd-3__Laupala_kohalensis-1511#DNA/hAT ( Recon Family Size = 18, Final Multiple Alignment Size = 18 )
>rnd-3__Laupala_kohalensis-3174#LTR/Gypsy ( Recon Family Size = 20, Final Multiple Alignment Size = 18 )
>rnd-3__Laupala_kohalensis-1317#DNA ( Recon Family Size = 19, Final Multiple Alignment Size = 18 )
>rnd-3__Laupala_kohalensis-676#DNA/TcMar ( Recon Family Size = 18, Final Multiple Alignment Size = 18 )
>rnd-3__Laupala_kohalensis-34#DNA/TcMar ( Recon Family Size = 17, Final Multiple Alignment Size = 17 )
>rnd-3__Laupala_kohalensis-1137#DNA/TcMar ( Recon Family Size = 18, Final Multiple Alignment Size = 17 )
>rnd-3__Laupala_kohalensis-630#Unknown ( Recon Family Size = 20, Final Multiple Alignment Size = 17 )
>rnd-3__Laupala_kohalensis-1413#DNA/TcMar ( Recon Family Size = 20, Final Multiple Alignment Size = 17 )
>rnd-3__Laupala_kohalensis-661#LTR/Gypsy ( Recon Family Size = 18, Final Multiple Alignment Size = 17 )
>rnd-3__Laupala_kohalensis-772#LTR/Gypsy ( Recon Family Size = 17, Final Multiple Alignment Size = 17 )
>rnd-3__Laupala_kohalensis-3586#LTR/Copia ( Recon Family Size = 16, Final Multiple Alignment Size = 16 )
>rnd-3__Laupala_kohalensis-741#DNA/hAT ( Recon Family Size = 16, Final Multiple Alignment Size = 16 )
>rnd-3__Laupala_kohalensis-514#DNA/TcMar ( Recon Family Size = 18, Final Multiple Alignment Size = 16 )
>rnd-3__Laupala_kohalensis-516#DNA/hAT ( Recon Family Size = 19, Final Multiple Alignment Size = 16 )
>rnd-3__Laupala_kohalensis-164#LTR/Gypsy ( Recon Family Size = 16, Final Multiple Alignment Size = 16 )
>rnd-3__Laupala_kohalensis-1472#DNA ( Recon Family Size = 16, Final Multiple Alignment Size = 16 )
>rnd-3__Laupala_kohalensis-2972#DNA/TcMar ( Recon Family Size = 17, Final Multiple Alignment Size = 16 )
>rnd-3__Laupala_kohalensis-2470#LTR/Copia ( Recon Family Size = 16, Final Multiple Alignment Size = 16 )
>rnd-3__Laupala_kohalensis-3803#DNA/hAT ( Recon Family Size = 16, Final Multiple Alignment Size = 16 )
>rnd-3__Laupala_kohalensis-2083#DNA/TcMar ( Recon Family Size = 16, Final Multiple Alignment Size = 16 )
>rnd-3__Laupala_kohalensis-376#DNA/hAT ( Recon Family Size = 16, Final Multiple Alignment Size = 16 )
>rnd-3__Laupala_kohalensis-2764#DNA ( Recon Family Size = 16, Final Multiple Alignment Size = 16 )
>rnd-3__Laupala_kohalensis-316#DNA/hAT ( Recon Family Size = 24, Final Multiple Alignment Size = 16 )
>rnd-3__Laupala_kohalensis-1331#DNA/hAT ( Recon Family Size = 18, Final Multiple Alignment Size = 15 )
>rnd-3__Laupala_kohalensis-263#DNA ( Recon Family Size = 17, Final Multiple Alignment Size = 15 )
>rnd-3__Laupala_kohalensis-3270#LTR ( Recon Family Size = 16, Final Multiple Alignment Size = 15 )
>rnd-3__Laupala_kohalensis-629#DNA/TcMar ( Recon Family Size = 16, Final Multiple Alignment Size = 15 )
>rnd-3__Laupala_kohalensis-1323#DNA/hAT ( Recon Family Size = 21, Final Multiple Alignment Size = 15 )
>rnd-3__Laupala_kohalensis-968#LTR/Gypsy ( Recon Family Size = 16, Final Multiple Alignment Size = 15 )
>rnd-3__Laupala_kohalensis-2302#LTR/Gypsy ( Recon Family Size = 20, Final Multiple Alignment Size = 15 )
>rnd-3__Laupala_kohalensis-2583#DNA/TcMar ( Recon Family Size = 16, Final Multiple Alignment Size = 15 )
>rnd-3__Laupala_kohalensis-1694#DNA/TcMar ( Recon Family Size = 16, Final Multiple Alignment Size = 15 )
>rnd-3__Laupala_kohalensis-1700#DNA/hAT ( Recon Family Size = 17, Final Multiple Alignment Size = 15 )
>rnd-4__Laupala_kohalensis-273#LTR ( Recon Family Size = 202, Final Multiple Alignment Size = 139 )
>rnd-4__Laupala_kohalensis-250#LTR/Pao ( Recon Family Size = 132, Final Multiple Alignment Size = 105 )
>rnd-4__Laupala_kohalensis-440#DNA ( Recon Family Size = 118, Final Multiple Alignment Size = 84 )
>rnd-4__Laupala_kohalensis-344#LTR/Gypsy ( Recon Family Size = 77, Final Multiple Alignment Size = 76 )
>rnd-4__Laupala_kohalensis-208#LTR/Gypsy ( Recon Family Size = 77, Final Multiple Alignment Size = 75 )
>rnd-4__Laupala_kohalensis-2462#DNA/TcMar ( Recon Family Size = 75, Final Multiple Alignment Size = 75 )
>rnd-4__Laupala_kohalensis-804#LTR/Copia ( Recon Family Size = 70, Final Multiple Alignment Size = 68 )
>rnd-4__Laupala_kohalensis-3214#DNA ( Recon Family Size = 66, Final Multiple Alignment Size = 62 )
>rnd-4__Laupala_kohalensis-112#Unknown ( Recon Family Size = 69, Final Multiple Alignment Size = 61 )
>rnd-4__Laupala_kohalensis-1282#DNA/TcMar ( Recon Family Size = 72, Final Multiple Alignment Size = 61 )
>rnd-4__Laupala_kohalensis-370#DNA/TcMar ( Recon Family Size = 69, Final Multiple Alignment Size = 60 )
>rnd-4__Laupala_kohalensis-2389#DNA/TcMar ( Recon Family Size = 61, Final Multiple Alignment Size = 58 )
>rnd-4__Laupala_kohalensis-1087#DNA/TcMar ( Recon Family Size = 66, Final Multiple Alignment Size = 58 )
>rnd-4__Laupala_kohalensis-3208#DNA ( Recon Family Size = 69, Final Multiple Alignment Size = 58 )
>rnd-4__Laupala_kohalensis-1461#DNA/TcMar ( Recon Family Size = 59, Final Multiple Alignment Size = 58 )
>rnd-4__Laupala_kohalensis-24#DNA/hAT ( Recon Family Size = 59, Final Multiple Alignment Size = 57 )
>rnd-4__Laupala_kohalensis-261#DNA/hAT ( Recon Family Size = 59, Final Multiple Alignment Size = 57 )
>rnd-4__Laupala_kohalensis-1815#Unknown ( Recon Family Size = 57, Final Multiple Alignment Size = 54 )
>rnd-4__Laupala_kohalensis-1270#DNA ( Recon Family Size = 63, Final Multiple Alignment Size = 54 )
>rnd-4__Laupala_kohalensis-732#DNA/TcMar ( Recon Family Size = 59, Final Multiple Alignment Size = 53 )
>rnd-4__Laupala_kohalensis-2365#Unknown ( Recon Family Size = 62, Final Multiple Alignment Size = 53 )
>rnd-4__Laupala_kohalensis-1179#LTR/Gypsy ( Recon Family Size = 56, Final Multiple Alignment Size = 52 )
>rnd-4__Laupala_kohalensis-5267#DNA/TcMar ( Recon Family Size = 54, Final Multiple Alignment Size = 52 )
>rnd-4__Laupala_kohalensis-698#DNA ( Recon Family Size = 53, Final Multiple Alignment Size = 52 )
>rnd-4__Laupala_kohalensis-1240#DNA/TcMar ( Recon Family Size = 53, Final Multiple Alignment Size = 51 )
>rnd-4__Laupala_kohalensis-2535#DNA/TcMar ( Recon Family Size = 53, Final Multiple Alignment Size = 51 )
>rnd-4__Laupala_kohalensis-3493#LTR/Gypsy ( Recon Family Size = 50, Final Multiple Alignment Size = 50 )
>rnd-4__Laupala_kohalensis-1025#DNA/TcMar ( Recon Family Size = 50, Final Multiple Alignment Size = 50 )
[truncated: 12,213 more rows]

## Sheet: Table S5
Table S5 Annotation information for 24,021 TE entries in Orthoptera-TElib. (Figure 1 box Ⅷ TE entries)
[truncated: 24,021 more rows]

[truncated: 10 more sheets: Table S6, Table S7, Table S8, Table S9, Table S10, Table S11, Table S12, Table S13, Table S14, Table S15]
